# Supplementary material for: Machine learning in chemical reaction space
Source: Nat Commun. 2020 Oct 30;11:5505. doi: 10.1038/s41467-020-19267-x (PMC7603480; doi:10.1038/s41467-020-19267-x)
Supplement: Supplementary file 3 — Supplementary Data 1 [file 41467_2020_19267_MOESM3_ESM.zip]

Archive with 6 entries (5 files):
- Supplementary_Data_1/
- Supplementary_Data_1/Rad-6_databases.xyz
- Supplementary_Data_1/Rad-6-RE_network.txt
- Supplementary_Data_1/MLmodels.zip
- Supplementary_Data_1/README.txt
- Supplementary_Data_1/Trainingsetsplits.zip
