# Supplementary material for: Machine learning in chemical reaction space
Source: Nat Commun. 2020 Oct 30;11:5505. doi: 10.1038/s41467-020-19267-x (PMC7603480; doi:10.1038/s41467-020-19267-x)
Supplement: Supplementary file 3 — Supplementary Data 1 [file 41467_2020_19267_MOESM3_ESM.zip › Supplementary_Data_1/Rad-6_databases.xyz]

2
Properties=species:S:1:pos:R:3:uff:R:3 energy=-31.8113722511 AE=-4.5285639272733995 id=0 smile="[H][H]" BS-DFT=-32.02105883110947
H        0.37247808       0.00000000       0.00000000       0.35400000       0.00000000       0.00000000
H       -0.37247808       0.00000000       0.00000000      -0.35400000       0.00000000       0.00000000
1
Properties=species:S:1:pos:R:3:uff:R:3 energy=-13.6414041619133 AE=0.0 id=1 smile="[H]" BS-DFT=-13.717939574465444
H        0.00000000       0.00000000       0.00000000       0.00000000       0.00000000       0.00000000
1
Properties=species:S:1:pos:R:3:uff:R:3 energy=-2041.46209177 AE=-1.2998953025089577e-09 id=2 smile="[O]" BS-DFT=-2042.0860356836429
O        0.00000000       0.00000000       0.00000000       0.00000000       0.00000000       0.00000000
4
Properties=species:S:1:pos:R:3:uff:R:3 energy=-1083.09216720153 AE=-13.383989056690098 id=3 smile="[CH3]" BS-DFT=-1084.2182763598016
C        0.00000011      -0.00000239       0.00036187      -0.00117445      -0.00203136       0.27735699
H        1.02774322      -0.32786893       0.00182391       0.99685684      -0.31721377      -0.09056109
H       -0.79779038      -0.72608774      -0.00881355      -0.77312093      -0.70331781      -0.10088378
H       -0.22995295       1.05395905       0.00662775      -0.22256146       1.02256294      -0.08591212
2
Properties=species:S:1:pos:R:3:uff:R:3 energy=-1045.12573633 AE=-2.7003665089869173 id=4 smile="[CH]" BS-DFT=-1047.1706020266815
C        0.56185349       0.00000000       0.00000000       0.55470040       0.00000000       0.00000000
H       -0.56185349       0.00000000       0.00000000      -0.55470040       0.00000000       0.00000000
3
Properties=species:S:1:pos:R:3:uff:R:3 energy=-2078.60229399 AE=-9.85739389747323 id=5 smile="O" BS-DFT=-2079.9805207643954
O       -0.00045632       0.38881064       0.00000000      -0.00047429       0.40412132       0.00000000
H       -0.75906942      -0.19529647       0.00000000      -0.78279889      -0.20297967       0.00000000
H        0.75952573      -0.19351417       0.00000000       0.78327318      -0.20114166       0.00000000
5
Properties=species:S:1:pos:R:3:uff:R:3 energy=-1101.476766 AE=-18.127183693246707 id=6 smile="C" BS-DFT=-1102.6356853681236
C        0.00000183       0.00000006       0.00000188      -0.00000000       0.00000000       0.00000000
H       -0.59425438      -0.83623984      -0.36335827      -0.60575835      -0.85242989      -0.37039198
H       -0.45296613       0.93494097      -0.32430458      -0.46173411       0.95304119      -0.33058166
H        0.03748171      -0.02696631       1.08735360       0.03820856      -0.02748800       1.10840184
H        1.00973696      -0.07173487      -0.39969263       1.02928391      -0.07312330      -0.40742821
3
Properties=species:S:1:pos:R:3:uff:R:3 energy=-1063.71189997 AE=-7.64512598707347 id=7 smile="[CH2]" BS-DFT=-1065.1817897337219
C       -0.00008605       0.46781308       0.00000000      -0.00007853       0.42701499       0.00000000
H        0.86116381      -0.23374817      -0.00000000       0.90585439      -0.21334090       0.00000000
H       -0.86107776      -0.23406490      -0.00000000      -0.90577585      -0.21367409       0.00000000
2
Properties=species:S:1:pos:R:3:uff:R:3 energy=-2058.46031246302 AE=-3.3568165324063557 id=8 smile="[OH]" BS-DFT=-2061.0789156832852
O        0.48539788      -0.00000000       0.00000000       0.49512710       0.00000000       0.00000000
H       -0.48539788       0.00000000       0.00000000      -0.49512710       0.00000000       0.00000000
1
Properties=species:S:1:pos:R:3:uff:R:3 energy=-1028.78396566 AE=-8.999450074043125e-10 id=9 smile="[C]" BS-DFT=-1029.4743097607172
C        0.00000000       0.00000000       0.00000000       0.00000000       0.00000000       0.00000000
2
Properties=species:S:1:pos:R:3:uff:R:3 energy=-4088.32875433 AE=-5.40457079259977 id=10 smile="O=O" BS-DFT=-4091.0439896995244
O        0.59620073      -0.00000000      -0.00000000       0.57546455       0.00000000       0.00000000
O       -0.59620073       0.00000000      -0.00000000      -0.57546455       0.00000000       0.00000000
3
Properties=species:S:1:pos:R:3:uff:R:3 energy=-3094.25849478 AE=-10.371033190286653 id=11 smile="[C]O" BS-DFT=-3096.7984707409573
C        1.01599296      -0.11612401       0.00000000       1.04894011      -0.16077265       0.00000000
O       -0.14439500       0.38690620      -0.00000000      -0.20127427       0.45548009       0.00000000
H       -0.87159794      -0.27078219      -0.00000000      -0.84766584      -0.29470744       0.00000000
5
Properties=species:S:1:pos:R:3:uff:R:3 energy=-3129.01471523276 AE=-17.844445319220085 id=12 smile="[CH2]O" BS-DFT=-3131.4834529912187
C       -0.43142742      -0.06226131      -0.11319843      -0.39377678      -0.02891152      -0.25399828
O        0.84560584      -0.42300350       0.16216209       0.81162970      -0.21571320       0.42170481
H       -1.16574223      -0.80871095       0.14461620      -1.11545013      -0.81316807       0.05432118
H       -0.68523368       0.98823608      -0.16520847      -0.80900255       0.97039236      -0.00606966
H        1.43679748       0.30573969      -0.02837139       1.50659977       0.08740044      -0.21595804
4
Properties=species:S:1:pos:R:3:uff:R:3 energy=-4121.64570114 AE=-11.438709278772876 id=13 smile="OO" BS-DFT=-4124.613658039987
O       -0.55377054       0.45745226       0.24584920      -0.52297865       0.41158963       0.28983280
O        0.54795046      -0.44472825       0.27988418       0.51621665      -0.39680715       0.32090528
H       -1.18993012      -0.04235585      -0.27520255      -1.16965992      -0.03051210      -0.31779717
H        1.19575020       0.02963185      -0.25053084       1.17642193       0.01572962      -0.29294091
5
Properties=species:S:1:pos:R:3:uff:R:3 energy=-2118.02419884369 AE=-19.53205503975005 id=14 smile="[CH]=C" BS-DFT=-2120.2150370986656
C        0.84278287      -0.17579776       0.01946451       0.88452851      -0.25358911       0.08967416
C       -0.44669634      -0.06291193       0.14612861      -0.43143435      -0.07239587       0.15280779
H        1.63873153       0.25905002      -0.56444141       1.48726959       0.32522678      -0.60260622
H       -1.02305014       0.64312716      -0.45435486      -0.91613650       0.65695911      -0.48811462
H       -1.01176793      -0.66346749       0.85320315      -1.02422726      -0.65620090       0.84823889
4
Properties=species:S:1:pos:R:3:uff:R:3 energy=-3111.39803932 AE=-13.869173568373299 id=15 smile="[CH]O" BS-DFT=-3113.960324625115
C        0.49676497       0.43906612      -0.08913628       0.52409669       0.40417755      -0.08169133
O       -0.52445813      -0.35191497       0.07079059      -0.59896851      -0.40511634       0.08143203
H        1.36085540      -0.24875557       0.06048283       1.44157829      -0.20510280       0.05186594
H       -1.33316223       0.16160443      -0.04213714      -1.36670646       0.20604158      -0.05160664
8
Properties=species:S:1:pos:R:3:uff:R:3 energy=-2170.33560194 AE=-30.919245650320136 id=16 smile="CC" BS-DFT=-2172.5079606868103
C        0.75953327       0.00980818       0.01237518       0.75942592       0.00980433       0.01237269
C       -0.75953327      -0.00980818      -0.01237518      -0.75942592      -0.00980434      -0.01237271
H        1.14974181       1.00360820      -0.21420936       1.12652190       1.03139180      -0.22120295
H        1.17973912      -0.68105295      -0.72068743       1.15737500      -0.70111905      -0.74206912
H        1.14663856      -0.27767739       0.99153006       1.12333126      -0.28628477       1.01878322
H       -1.14663855       0.27767726      -0.99153010      -1.12333126       0.28628447      -1.01878331
H       -1.17973912       0.68105305       0.72068733      -1.15737498       0.70111928       0.74206892
H       -1.14974183      -1.00360817       0.21420950      -1.12652192      -1.03139172       0.22120327
6
Properties=species:S:1:pos:R:3:uff:R:3 energy=-2133.2161204 AE=-21.08257243414664 id=17 smile="[CH]C" BS-DFT=-2135.6037645726315
C        1.00587206       0.52020380      -0.14965220       1.01843916       0.50529717      -0.14530255
C       -0.38588185       0.09514368      -0.03046733      -0.41776049       0.03894435      -0.01382963
H        1.60819907      -0.37095983       0.11906317       1.71242865      -0.32434162       0.10581115
H       -1.13152244       0.85485824      -0.26098313      -1.10039098       0.87592818      -0.26707386
H       -0.55267659      -0.30394251       0.98460942      -0.61096321      -0.28884856       1.02883390
H       -0.54399026      -0.79530338      -0.66256993      -0.60175313      -0.80697952      -0.70843903
3
Properties=species:S:1:pos:R:3:uff:R:3 energy=-3096.07064599401 AE=-12.183184404296753 id=18 smile="[CH]=O" BS-DFT=-3098.7011351614415
C       -0.02185387       0.35322649       0.00000000      -0.05396676       0.38216054       0.00000000
O        1.02590977      -0.16253696       0.00000000       1.02514585      -0.18580583       0.00000000
H       -1.00405590      -0.19068953      -0.00000000      -0.97117910      -0.19635471       0.00000000
3
Properties=species:S:1:pos:R:3:uff:R:3 energy=-4104.21532799718 AE=-7.649740297866629 id=19 smile="[O]O" BS-DFT=-4107.262980084862
O        0.99595801      -0.16379718       0.00000000       0.99786639      -0.16747387       0.00000000
O       -0.16629487       0.43694574       0.00000000      -0.16476324       0.44908784       0.00000000
H       -0.82966313      -0.27314856       0.00000000      -0.83310316      -0.28161397       0.00000000
4
Properties=species:S:1:pos:R:3:uff:R:3 energy=-2102.41232955 AE=-17.561589907973485 id=20 smile="C#C" BS-DFT=-2104.5938011468947
C       -0.59789340       0.00054920       0.00080969      -0.60267252       0.00055336       0.00081582
C        0.59789340      -0.00054920      -0.00080969       0.60267252      -0.00055337      -0.00081583
H       -1.66162838       0.00152561       0.00224920      -1.66105294       0.00152517       0.00224854
H        1.66162838      -0.00152561      -0.00224919       1.66105294      -0.00152515      -0.00224853
7
Properties=species:S:1:pos:R:3:uff:R:3 energy=-2152.14722539835 AE=-26.37227327058372 id=21 smile="[CH2]C" BS-DFT=-2154.2955383334156
C        0.85626971       0.06044461      -0.06802418       0.87654821      -0.00475216      -0.31207282
C       -0.61583666      -0.05414644       0.01010431      -0.61244294      -0.06366475      -0.02567925
H        1.33041639       1.00903494      -0.27818349       1.25750037       1.02300493      -0.13446592
H        1.49455802      -0.76670999       0.20983685       1.41842510      -0.71807129       0.34405108
H       -1.11508448       0.63119938      -0.67773490      -1.14760901       0.64526652      -0.69114192
H       -0.99219864       0.18725678       1.01497145      -0.80532122       0.20952226       1.03317148
H       -0.95812432      -1.06707926      -0.21097003      -0.98710051      -1.09130551      -0.21386265
3
Properties=species:S:1:pos:R:3:uff:R:3 energy=-2082.79579031569 AE=-11.58645483557666 id=22 smile="[C]#C" BS-DFT=-2084.99588585102
C        1.15415177      -0.00000000      -0.00000000       1.15639415       0.00000000       0.00000000
C       -0.04462679       0.00000000       0.00000000      -0.04898061       0.00000000       0.00000000
H       -1.10952497      -0.00000000      -0.00000000      -1.10741354       0.00000000       0.00000000
6
Properties=species:S:1:pos:R:3:uff:R:3 energy=-2136.61556474 AE=-24.482016774146814 id=23 smile="C=C" BS-DFT=-2138.8107283051277
C        0.64696420       0.06000086       0.12281284       0.65112121       0.06038724       0.12360910
C       -0.64696420      -0.06000086      -0.12281284      -0.65112122      -0.06038726      -0.12360910
H        1.15190580       1.01656166       0.05931648       1.13322466       1.03003985       0.05310385
H        1.25551555      -0.79328826       0.39771254       1.23856760      -0.81007158       0.39715814
H       -1.15190581      -1.01656166      -0.05931648      -1.13322469      -1.03003984      -0.05310380
H       -1.25551555       0.79328827      -0.39771254      -1.23856756       0.81007158      -0.39715819
4
Properties=species:S:1:pos:R:3:uff:R:3 energy=-3113.70364023 AE=-16.174774478373365 id=24 smile="C=O" BS-DFT=-3116.3130808732317
C       -0.00557413       0.00117270      -0.00019117      -0.03304424       0.00691227      -0.00011063
O        1.16378886      -0.24344787       0.00394949       1.16056893      -0.24277046       0.00388541
H       -0.77139247      -0.79836670      -0.01898089      -0.75596347      -0.80116573      -0.01898153
H       -0.38682227       1.04064188       0.01522258      -0.37156122       1.03702392       0.01520675
2
Properties=species:S:1:pos:R:3:uff:R:3 energy=-3081.3386328484 AE=-11.092575420599587 id=25 smile="[C]=O" BS-DFT=-3083.8948888029463
C        0.56119418       0.00000000      -0.00000000       0.60972736       0.00000000       0.00000000
O       -0.56119418       0.00000000      -0.00000000      -0.60972736       0.00000000       0.00000000
6
Properties=species:S:1:pos:R:3:uff:R:3 energy=-3146.95063075 AE=-22.13895667454699 id=26 smile="CO" BS-DFT=-3149.4156387878706
C       -0.35741735      -0.00119214       0.00644769      -0.35808029      -0.01465696      -0.00567455
O        0.93627608      -0.40287486      -0.38246407       0.92648447      -0.41172264      -0.39027044
H       -0.53356282      -0.14643444       1.07776198      -0.49404131      -0.16257542       1.08769907
H       -1.06295248      -0.62492958      -0.54049153      -1.10633005      -0.63106726      -0.54509096
H       -0.56133703       1.04516335      -0.24533384      -0.52243536       1.05418461      -0.26334919
H        1.57899360       0.13026766       0.08407977       1.55440255       0.16583766       0.11668607
4
Properties=species:S:1:pos:R:3:uff:R:3 energy=-2100.48019960259 AE=-15.629459960563509 id=27 smile="[C]=C" BS-DFT=-2102.7125980478963
C        1.23210279      -0.14731386      -0.02732408       1.25845751      -0.15047253      -0.02790925
C       -0.04801352       0.00573601       0.00108381      -0.06065734       0.00725274       0.00134519
H       -0.48090164       1.00297061      -0.00144002      -0.48773504       1.00402560      -0.00128164
H       -0.70318762      -0.86139276       0.02768028      -0.71006513      -0.86080581       0.02784570
5
Properties=species:S:1:pos:R:3:uff:R:3 energy=-2115.86021472 AE=-17.368070916059878 id=28 smile="[C]C" BS-DFT=-2118.059613149313
C        1.35070600      -0.09827185      -0.07702553       1.43285134       0.02526254       0.00304316
C       -0.05770520       0.08718195       0.05759836      -0.08090998      -0.00142652      -0.00017184
H       -0.50817427      -0.07615700       1.04495318      -0.45183374      -0.06644194       1.04335999
H       -0.52253308       0.92264069      -0.48130176      -0.46610440       0.92556771      -0.47248221
H       -0.26229345      -0.83539379      -0.54422425      -0.43400322      -0.88296178      -0.57374910
2
Properties=species:S:1:pos:R:3:uff:R:3 energy=-2063.55032387456 AE=-5.982392556360082 id=29 smile="[C]#[C]" BS-DFT=-2065.9682201231544
C        0.60885731       0.00000000      -0.00000000       0.60268738       0.00000000       0.00000000
C       -0.60885731      -0.00000000      -0.00000000      -0.60268738       0.00000000       0.00000000
8
Properties=species:S:1:pos:R:3:uff:R:3 energy=-3187.22992221888 AE=-32.67100443201343 id=30 smile="C=[C]C" BS-DFT=-3190.447205938682
C        1.45223833      -0.07415082       0.26862981       1.37143088      -0.08711093       0.25812431
C        0.22769583      -0.49653300       0.12103600       0.21538921      -0.73909733       0.12919448
C       -1.13856649      -0.01329690      -0.08286091      -1.07622976      -0.01397991      -0.07444820
H        2.28331356      -0.75801428       0.40845139       2.28900429      -0.64595581       0.40458556
H        1.70063623       0.99028604       0.25797483       1.40922790       0.99750106       0.21874747
H       -1.45457341       0.63012389       0.74360408      -1.27539229       0.65746067       0.78738463
H       -1.21797295       0.55836633      -1.01226679      -1.03346108       0.58379864      -1.00937370
H       -1.85277110      -0.83678128      -0.14543557      -1.89996915      -0.75261638      -0.15508168
9
Properties=species:S:1:pos:R:3:uff:R:3 energy=-3205.53348015 AE=-37.33315820122016 id=31 smile="C1CC1" BS-DFT=-3208.6399011683584
C       -0.44040475      -0.73402231       0.12002021      -0.44623372      -0.74373894       0.12160937
C        0.86355028      -0.01486467      -0.03477881       0.87498034      -0.01505970      -0.03523843
C       -0.42314252       0.74888521      -0.08524096      -0.42874880       0.75879893      -0.08637077
H       -0.77794901      -1.35669678      -0.69738665      -0.75736815      -1.32688719      -0.77093177
H       -0.70127248      -1.10872843       1.10050875      -0.67496301      -1.06039319       1.16127746
H        1.48857677       0.09902628       0.84054025       1.44547277       0.10907827       0.90954987
H        1.41190420      -0.14894321      -0.95735433       1.36306988      -0.15741670      -1.02265917
H       -0.67229270       1.38165865       0.75579246      -0.64690295       1.35105753       0.82748643
H       -0.74896977       1.13368527      -1.04210093      -0.72930635       1.08456100      -1.10472298
3
Properties=species:S:1:pos:R:3:uff:R:3 energy=-4113.13207453854 AE=-14.102051451640364 id=32 smile="[C]#C[O]" BS-DFT=-4116.583247446374
C       -1.29004763      -0.00000000      -0.00000000      -1.25873055       0.00000000       0.00000000
C        0.06748167       0.00000000       0.00000000      -0.05335580       0.00000000       0.00000000
O        1.22256596      -0.00000000      -0.00000000       1.31208635       0.00000000       0.00000000
6
Properties=species:S:1:pos:R:3:uff:R:3 energy=-4165.158816034 AE=-25.20458046135991 id=33 smile="C=C[O]" BS-DFT=-4168.774871206078
C       -0.71032802      -0.08015874       0.11041314      -0.67862904      -0.06513688       0.10264421
C        0.68141619       0.09596785      -0.11065803       0.61379502       0.14061351      -0.11315879
O        1.49717448      -0.81042734       0.01086792       1.52191138      -0.90067939       0.03016413
H       -1.08118179      -1.05460748       0.40002557      -1.03877855      -1.04411173       0.39201691
H       -1.40351037       0.74253315      -0.00590527      -1.38482741       0.74723887      -0.00946077
H        1.01642951       1.10669256      -0.40474333       0.96652860       1.12207563      -0.40220568
6
Properties=species:S:1:pos:R:3:uff:R:3 energy=-4165.39284463555 AE=-25.438609062910473 id=34 smile="C[C]=O" BS-DFT=-4169.023431945294
C       -0.46933116      -0.01786180      -0.02472779      -0.44780546      -0.01406683      -0.01877428
C        0.96814079      -0.23992479      -0.39823404       0.95538264      -0.27301226      -0.45314078
O        1.93181574       0.11662814       0.17094011       1.89245156       0.13999297       0.21043589
H       -0.63887147      -0.45194426       0.96346535      -0.62186509      -0.46512525       0.98057913
H       -0.64694531       1.05846846       0.03574938      -0.63059961       1.07979322       0.03136745
H       -1.14480859      -0.46536576      -0.74719300      -1.14756406      -0.46758186      -0.75046741
4
Properties=species:S:1:pos:R:3:uff:R:3 energy=-3117.74311712313 AE=-17.74981598391696 id=35 smile="[C]#C[CH]" BS-DFT=-3121.1251936034596
C        1.87623309       0.04005158      -0.84013968       1.73455721      -0.12490103      -0.95547131
C        0.54880259       0.02285083      -0.78914150       0.57288700       0.10455801      -0.72980139
C       -0.68957655       0.06399433      -0.69922316      -0.83700460       0.38333762      -0.45569600
H       -1.73545913      -0.12689675      -0.79034848      -1.47043962      -0.36299460      -0.97788411
5
Properties=species:S:1:pos:R:3:uff:R:3 energy=-3135.13445869185 AE=-21.499753390723527 id=36 smile="[CH]C#C" BS-DFT=-3138.7269079154667
C       -1.30134181      -0.20056785      -0.10415199      -1.47389134      -0.33761329      -0.06722097
C       -0.01977346      -0.15147617      -0.02204054      -0.01886192      -0.19843212      -0.00463492
C        1.21993537      -0.42425932       0.17571630       1.17996007      -0.08397320       0.04701001
H       -1.98080770       0.56949572      -0.44235034      -1.91975217       0.60345712      -0.44998206
H        2.08198760       0.20680762       0.01033977       2.23254535       0.01656149       0.09234112
6
Properties=species:S:1:pos:R:3:uff:R:3 energy=-3152.0515175069 AE=-24.775408043859898 id=37 smile="[C]#CC" BS-DFT=-3155.27618463673
C        2.16167363      -0.01176409       0.02955567       2.16500958      -0.01093097       0.02805756
C        0.96014297      -0.00422308       0.01317504       0.95959252      -0.00484491       0.01243589
C       -0.49198844       0.00263745      -0.00663952      -0.50355007       0.00254239      -0.00652578
H       -0.86928712      -0.67970490      -0.76966863      -0.86716142      -0.69641680      -0.78766271
H       -0.89161924      -0.30964450       0.95920675      -0.88820437      -0.31751333       0.98369513
H       -0.86892180       1.00269913      -0.22562930      -0.86568625       1.02716362      -0.23000009
9
Properties=species:S:1:pos:R:3:uff:R:3 energy=-4215.48504693 AE=-34.60659887162001 id=38 smile="COC" BS-DFT=-4219.029731060177
C        1.16145516      -0.06245985      -0.02655586       1.14785694      -0.06032124      -0.02634178
O       -0.00891106      -0.82337184       0.06406998      -0.00930524      -0.85989094       0.06696632
C       -1.16248312      -0.03260155       0.03394822      -1.14884314      -0.03081200       0.03343905
H        1.20143053       0.50711282      -0.96471802       1.17493226       0.49959773      -0.98780954
H        1.24926295       0.64478137       0.80906295       1.22418172       0.64097962       0.83448003
H        2.00535228      -0.74987001       0.00404036       2.03785886      -0.72200787       0.00094178
H       -1.18854261       0.67605781       0.87256823      -1.16225762       0.67164308       0.89659591
H       -1.23654327       0.53849059      -0.90121437      -1.21150727       0.53025886      -0.92569363
H       -2.02102085      -0.69813932       0.10879851      -2.05291649      -0.66944723       0.10742186
9
Properties=species:S:1:pos:R:3:uff:R:3 energy=-3205.61371676 AE=-37.413394811220314 id=39 smile="C=CC" BS-DFT=-3208.833920177277
C        1.37159727       0.17550519      -0.09204767       1.34741771       0.17466830      -0.10062111
C        0.21531353      -0.08719138       0.49988817       0.20425271      -0.09595760       0.53327340
C       -1.12077575      -0.08611112      -0.18139887      -1.10534258      -0.08196709      -0.19218095
H        1.43121100       0.41756679      -1.14815576       1.35514175       0.41207703      -1.16033474
H        2.30347446       0.15785272       0.45838711       2.28661779       0.15947746       0.44275711
H        0.22228387      -0.32281723       1.56021085       0.22372363      -0.33040716       1.59349382
H       -1.34572243       0.89127542      -0.61338557      -1.29221389       0.92653486      -0.61797610
H       -1.92466305      -0.33186868       0.51112611      -1.92609216      -0.33190463       0.51219910
H       -1.15271891      -0.81421170      -0.99462438      -1.09350495      -0.83252118      -1.01061052
5
Properties=species:S:1:pos:R:3:uff:R:3 energy=-5155.61253581 AE=-16.62157828967247 id=40 smile="[CH2]O[O]" BS-DFT=-5160.0042906106055
C       -0.47961061      -0.08366133       0.01415251      -0.42125002      -0.02698415      -0.23014704
O        0.71164728      -0.43524477       0.14435585       0.73719448      -0.10919819       0.54138722
O        1.67957761       0.43623509      -0.09142794       1.71909312       0.08472180      -0.31356500
H       -1.21229727      -0.85053343       0.22409942      -1.09091744      -0.87655768       0.01666483
H       -0.69931701       0.93320445      -0.29117983      -0.94412014       0.92801822      -0.01434002
4
Properties=species:S:1:pos:R:3:uff:R:3 energy=-5142.10123701453 AE=-16.751683656116256 id=41 smile="[O]C=O" BS-DFT=-5146.418380176087
O        1.22112533      -0.27338124       0.04144504       1.26275806      -0.42794408       0.04304538
C        0.01915971      -0.11184880       0.00095897      -0.03786523       0.05481988      -0.00129711
O       -1.06476530      -0.65682657      -0.03636681      -1.00591682      -0.74782131      -0.03412558
H       -0.17551974       1.04205661      -0.00603719      -0.21897601       1.12094551      -0.00762269
8
Properties=species:S:1:pos:R:3:uff:R:3 energy=-4197.73859519225 AE=-30.50155129578343 id=42 smile="CC[O]" BS-DFT=-4201.298135598246
C        0.79038799       0.00062783       0.02817021       0.77157697       0.00086671       0.02736724
C       -0.72463098      -0.02198498      -0.01630525      -0.74762792      -0.05859943      -0.00167731
O       -1.32319677       1.08659075      -0.51525519      -1.25826433       1.12739134      -0.53009093
H        1.14269143       0.82576296       0.64798187       1.10696017       0.84952382       0.66059064
H        1.20077277       0.12822375      -0.97404048       1.16673544       0.13448389      -1.00203495
H        1.18022336      -0.93116154       0.44290543       1.17512615      -0.94410823       0.44827808
H       -1.10467009      -0.88396008      -0.59783311      -1.07741222      -0.91174119      -0.63123232
H       -1.16157770      -0.20409868       0.98437651      -1.13709426      -0.19781690       1.02879954
5
Properties=species:S:1:pos:R:3:uff:R:3 energy=-5160.55321358 AE=-21.562256059673018 id=43 smile="O=CO" BS-DFT=-5164.493660391707
O       -1.28057028      -0.66325563       0.60878735      -1.32577229      -0.68715678       0.63053585
C       -0.41652895      -0.04049873       0.08562346      -0.44299212       0.00448387       0.06066359
O        0.87214668      -0.40845175       0.13665105       0.88865944      -0.38584658       0.11982248
H       -0.58747409       0.88910902      -0.48554430      -0.72404412       0.90216494      -0.47433004
H        1.41242665       0.22309708      -0.34551756       1.60414909       0.16635455      -0.33669188
6
Properties=species:S:1:pos:R:3:uff:R:3 energy=-4161.86573695 AE=-21.911501377359855 id=44 smile="[CH]O[CH2]" BS-DFT=-4165.521721421467
C        1.15528645       0.64327838      -0.04284995       1.21793680       0.16426159      -0.36883061
O        0.40178270      -0.38289304       0.29062752       0.35616082       0.00930831       0.71674631
C       -0.92691698      -0.19043565       0.38798313      -0.91342401      -0.09067919       0.14830596
H        2.16943474       0.18963372      -0.04161561       2.26164145       0.25246490      -0.00297449
H       -1.49685790      -1.06149308       0.66364676      -1.36657021      -1.06633508       0.42203451
H       -1.30272901       0.80190968       0.18589321      -1.55574485       0.73097948       0.52840340
10
Properties=species:S:1:pos:R:3:uff:R:3 energy=-3221.06704264225 AE=-39.22531653155693 id=45 smile="[CH2]CC" BS-DFT=-3224.238595952613
C        1.34502785      -0.31952816       0.24459355       1.34686787      -0.44358506       0.04510685
C        0.16804925       0.55439088       0.03569864       0.17571784       0.52823586       0.00715231
C       -1.12057561      -0.20605714      -0.24418386      -1.12854826      -0.20863280      -0.27245377
H        1.22467387      -1.34373272       0.57331803       1.22695963      -1.16384027       0.88239234
H        2.34962888       0.07812841       0.19401925       2.29769039       0.11406770       0.17874052
H        0.01983265       1.19319949       0.92113060       0.10230974       1.05984760       0.98034360
H        0.37172894       1.25837241      -0.77914079       0.35105122       1.27703978      -0.79460321
H       -1.36251562      -0.88258267       0.57824199      -1.33624140      -0.94503645       0.53309834
H       -1.96348986       0.47447248      -0.37252405      -1.96574439       0.51972897      -0.31215136
H       -1.03236036      -0.80666298      -1.15115338      -1.07006264      -0.73782534      -1.24762562
7
Properties=species:S:1:pos:R:3:uff:R:3 energy=-4182.5961481 AE=-29.000508365447786 id=46 smile="C=CO" BS-DFT=-4186.123304605347
C       -1.01619547      -0.07863774       0.18243312      -1.02644755      -0.06372993       0.18220910
C        0.24640452       0.22572731      -0.07146560       0.22896882       0.27860146      -0.07482021
O        1.22770106      -0.70974601      -0.11614875       1.22320529      -0.69183894      -0.11789158
H       -1.32607063      -1.09831741       0.36676344      -1.28855928      -1.09878745       0.36042741
H       -1.75834046       0.70457777       0.20701217      -1.80037938       0.69200702       0.21569427
H        0.56142217       1.24857920      -0.25635562       0.48086085       1.31692664      -0.25172838
H        2.06507880      -0.29218311      -0.31223874       2.18235126      -0.43317880      -0.31389061
8
Properties=species:S:1:pos:R:3:uff:R:3 energy=-4198.1710852268 AE=-30.934041330333457 id=47 smile="C[CH]O" BS-DFT=-4201.657738572804
C       -0.92924765       0.15706149       0.06810566      -0.91626611       0.12730904       0.04709060
C        0.44020939      -0.38958004       0.06273861       0.47446659      -0.48298606       0.07379660
O        1.34180581       0.33319770      -0.66321236       1.40109905       0.41971115      -0.45034890
H       -1.60940094      -0.53068316       0.57039040      -1.64730733      -0.60026514       0.45698617
H       -0.99251765       1.12686591       0.58301438      -0.93961893       1.05230931       0.66148954
H       -1.29077334       0.31369492      -0.95150703      -1.19960474       0.37156790      -0.99818070
H        0.82850878      -0.95344471       0.90492306       0.75489807      -0.74073013       1.11762185
H        2.21141559      -0.05711210      -0.57445272       2.07233338      -0.14691606      -0.90845517
11
Properties=species:S:1:pos:R:3:uff:R:3 energy=-3239.26861097 AE=-43.78548069739372 id=48 smile="CCC" BS-DFT=-3242.4612132458537
C        1.23870816      -0.34173188       0.08557873       1.22984661      -0.35012813       0.09151320
C        0.05299077       0.51955771      -0.31956901       0.05386400       0.52810830      -0.32481729
C       -1.27807857      -0.04427661       0.15184983      -1.27111983      -0.05453355       0.15737725
H        2.18218528       0.08178577      -0.26301450       2.17703129       0.09992555      -0.27348700
H        1.15477832      -1.34900967      -0.32935917       1.12701490      -1.36579771      -0.34664985
H        1.30167735      -0.44062340       1.17189213       1.27820296      -0.43089917       1.19843847
H        0.18288760       1.52942065       0.08068795       0.18532861       1.54474641       0.10448925
H        0.03722030       0.62861570      -1.40803518       0.03491827       0.61465830      -1.43264860
H       -1.45279658      -1.04080892      -0.26072866      -1.43062370      -1.06350483      -0.27929336
H       -2.11370975       0.58954386      -0.14985398      -2.10502775       0.60603120      -0.16071705
H       -1.30586289      -0.13247322       1.24055185      -1.27943536      -0.12860637       1.26579497
6
Properties=species:S:1:pos:R:3:uff:R:3 energy=-5174.69634399894 AE=-22.063982316701185 id=49 smile="[O]CO" BS-DFT=-5178.631477331055
O       -1.35861882       0.78346736      -0.05450406      -1.38695182       0.83768783      -0.05567510
C       -0.32412474      -0.02241778      -0.01293722      -0.32192222      -0.06050324      -0.01281948
O        0.90787443       0.63915217       0.03590459       0.88086963       0.65153727       0.03488109
H       -0.38507376      -0.69664234      -0.89801123      -0.35068682      -0.69973446      -0.92192302
H       -0.45534552      -0.69593523       0.86501758      -0.42304291      -0.69900059       0.89161897
H        1.61528841      -0.00762416       0.06453033       1.60173415      -0.02998681       0.06391753
3
Properties=species:S:1:pos:R:3:uff:R:3 energy=-5128.71317726 AE=-17.005028063499594 id=50 smile="O=C=O" BS-DFT=-5132.7512159928765
O        1.15593568       0.00000000      -0.00000000       1.23747664       0.00000000       0.00000000
C        0.00000000      -0.00000000       0.00000000      -0.00000000       0.00000000       0.00000000
O       -1.15593568       0.00000000      -0.00000000      -1.23747664       0.00000000       0.00000000
5
Properties=species:S:1:pos:R:3:uff:R:3 energy=-3135.53641535042 AE=-21.901710049293797 id=51 smile="[C]#C[CH2]" BS-DFT=-3138.928499642608
C        2.04272975      -0.02733071      -0.00242538       1.99813416      -0.02929557      -0.11075788
C        0.76214158      -0.01028662      -0.00070633       0.80819829      -0.00895523       0.08113370
C       -0.55606422       0.00743905       0.00067493      -0.63606750       0.01574063       0.31439154
H       -1.11195628       0.94133352      -0.02008125      -1.07300929       0.91680951      -0.16319481
H       -1.13685083      -0.91115524       0.02253803      -1.09725566      -0.89429934      -0.12157256
6
Properties=species:S:1:pos:R:3:uff:R:3 energy=-3152.24886511072 AE=-24.97275564768006 id=52 smile="[C]1=CC1" BS-DFT=-3155.4993691876175
C        0.25222008      -0.09378432       1.15119630       0.10755102      -0.10108571       1.21663858
C        0.93063840       0.00486128       0.07911751       0.80956040       0.01410132      -0.04833835
C       -0.65434488      -0.00704807      -0.01262836      -0.58871246      -0.00778918       0.00586686
H        1.77639359       0.07054709      -0.57638026       1.73283879       0.07315729      -0.61395836
H       -1.16375936       0.92564029      -0.24380589      -1.04267476       0.98367487      -0.19820696
H       -1.14114784      -0.90021628      -0.39749931      -1.01856300      -0.96205859      -0.36200177
6
Properties=species:S:1:pos:R:3:uff:R:3 energy=-4164.13189340236 AE=-24.177657829720374 id=53 smile="C=[C]O" BS-DFT=-4167.668389721619
C       -0.93079475      -0.15813428       0.16843026      -0.94115610      -0.18225076       0.16821516
C        0.35109799      -0.30862750      -0.06088850       0.32641355      -0.48577616      -0.07100657
O        1.34743507       0.55578025      -0.15743292       1.28697537       0.51466346      -0.14778170
H       -1.35942829       0.82884908       0.32579168      -1.24527197       0.84737983       0.30687459
H       -1.58203964      -1.01840868       0.20502333      -1.68019636      -0.96954788       0.22579195
H        2.17372963       0.10054112      -0.32962796       2.25323551       0.27553151      -0.33079754
6
Properties=species:S:1:pos:R:3:uff:R:3 energy=-3152.73458292151 AE=-25.458473458470053 id=54 smile="[CH]1C=C1" BS-DFT=-3155.8945214878236
C       -0.04193704       0.87836477       0.30062616      -0.03714299       0.80447205       0.44429855
C       -0.63226369      -0.42308452       0.05411837      -0.70653132      -0.37128180       0.08083059
C        0.67227839      -0.35744994       0.04432797       0.74135796      -0.29843387       0.06997045
H       -0.09222795       1.78929872      -0.29309213      -0.08038054       1.54022885      -0.38486668
H       -1.52080908      -1.02244265      -0.04123033      -1.62478897      -0.92132127      -0.09261921
H        1.61495937      -0.86468637      -0.06475005       1.70748585      -0.75366397      -0.11761369
8
Properties=species:S:1:pos:R:3:uff:R:3 energy=-3187.00929281118 AE=-32.450375024313416 id=55 smile="[CH]=CC" BS-DFT=-3190.226047144733
C        1.42644849       0.38645518      -0.49384108       1.36199784       0.47783473      -0.54653758
C        0.46382216      -0.25798013       0.10484785       0.46566808      -0.26041575       0.10621190
C       -0.99564415       0.10617917       0.08449975      -0.98255236       0.10921772       0.08035640
H        2.49534430       0.30504653      -0.60708387       2.41355739       0.21064411      -0.52859517
H        0.73636844      -1.14944009       0.67869520       0.78915407      -1.13638149       0.66066972
H       -1.58376391      -0.60131942       0.66669466      -1.56579671      -0.62181795       0.67844351
H       -1.15755185       1.10146243       0.50069647      -1.12370099       1.12181277       0.51414943
H       -1.38502346       0.10959632      -0.93450900      -1.35832733       0.09910587      -0.96469821
6
Properties=species:S:1:pos:R:3:uff:R:3 energy=-4161.43269848 AE=-21.478462907360154 id=56 smile="[C]CO" BS-DFT=-4164.980691518521
C       -1.51426932       0.69001890      -0.04636268      -1.52054967       0.80086825      -0.05423322
C       -0.28261310      -0.03626539       0.00274711      -0.30068559      -0.09393155       0.00687437
O        0.91938008       0.68821462      -0.04898017       0.85283384       0.69483855      -0.04938188
H       -0.38990446      -0.76969430      -0.82555121      -0.32580488      -0.79624717      -0.85451825
H       -0.38825589      -0.64743073       0.92518624      -0.32386219      -0.66985392       0.95748035
H        1.65566269       0.07515690      -0.00703931       1.61806849       0.06432584      -0.00622137
5
Properties=species:S:1:pos:R:3:uff:R:3 energy=-4146.9073163 AE=-20.59448488927319 id=57 smile="[C]1CO1" BS-DFT=-4150.568625473196
C        1.08673635      -0.01057673      -0.59799559       1.04632988      -0.00584797      -0.66851370
C       -0.31117009       0.01420422      -0.06792359      -0.29514503       0.01295065      -0.05330231
O        0.94413010      -0.06480343       0.67083887       0.87067448      -0.06484843       0.72752671
H       -0.82696470       0.95854864       0.04089686      -0.77623062       1.00797471       0.04289111
H       -0.89273166      -0.89737271      -0.04581654      -0.84562871      -0.95022895      -0.04860180
5
Properties=species:S:1:pos:R:3:uff:R:3 energy=-4149.68617209 AE=-23.373340679272587 id=58 smile="C=C=O" BS-DFT=-4153.348684430817
C       -0.52381157       0.01285935      -0.48503802      -0.53414817       0.01309736      -0.48794887
C        0.73954113      -0.01813112      -0.15522432       0.72571312      -0.01779455      -0.15890727
O        1.85708595      -0.04552964       0.13649345       1.92267537      -0.04714418       0.15370680
H       -0.98385651       0.95655886      -0.73294617      -1.00475395       0.95410307      -0.73789694
H       -1.08895901      -0.90575745      -0.50550414      -1.10948636      -0.90226170      -0.51117291
7
Properties=species:S:1:pos:R:3:uff:R:3 energy=-3170.83647721 AE=-29.91896358504664 id=59 smile="C1=CC1" BS-DFT=-3174.0162550584178
C       -0.58272828       0.65487364       0.00426195      -0.49697271       0.73587451       0.00663410
C       -0.60855270      -0.63070606      -0.01777156      -0.52612363      -0.71512140      -0.01823526
C        0.75678872      -0.01534991       0.00858026       0.68463194      -0.01388754       0.00776321
H       -1.10377240       1.59522199       0.01407401      -1.01086694       1.69061927       0.01677057
H       -1.16693908      -1.54916106      -0.03981856      -1.07794584      -1.64824846      -0.04045607
H        1.34195367      -0.04284641       0.92674051       1.20225070      -0.04109677       0.98857639
H        1.36325007      -0.01203219      -0.89606661       1.22502649      -0.00813960      -0.96105293
5
Properties=species:S:1:pos:R:3:uff:R:3 energy=-4146.21383537 AE=-19.901003959273112 id=60 smile="C1=CO1" BS-DFT=-4149.877154051095
C        0.62969334      -0.12608147       0.04334803       0.67586037      -0.01188041       0.05022074
C       -0.62546528      -0.14305258      -0.05106913      -0.67519985      -0.03017625      -0.05143021
O       -0.01890532       1.20300913       0.03458765      -0.01841629       1.17259845       0.03372173
H        1.64919511      -0.44470489       0.11010092       1.61594902      -0.54350820       0.10465654
H       -1.63451783      -0.48917020      -0.13696746      -1.59819325      -0.58703360      -0.13716880
6
Properties=species:S:1:pos:R:3:uff:R:3 energy=-5172.92338015559 AE=-20.29101847335096 id=61 smile="CO[O]" BS-DFT=-5177.063139303699
C       -0.43380538       0.02281081      -0.00551178      -0.39084439       0.04230092      -0.00591093
O        0.87874086       0.59887327      -0.01666922       0.87796925       0.63581704      -0.01829756
O        1.79832984      -0.31555849       0.03238730       1.73971506      -0.36140683       0.03379003
H       -1.12524302       0.86149201      -0.04898897      -1.16109175       0.83962843      -0.04840607
H       -0.56837255      -0.54516036       0.91379535      -0.54239289      -0.53880576       0.93052421
H       -0.54964976      -0.62245724      -0.87501268      -0.52335527      -0.61753380      -0.89169968
7
Properties=species:S:1:pos:R:3:uff:R:3 energy=-3171.66428793 AE=-30.74677430504653 id=62 smile="C#CC" BS-DFT=-3174.8633238615284
C        1.68775623      -0.09109975       0.11743649       1.69323508      -0.09135858       0.11800640
C        0.49708508      -0.02686041      -0.00473556       0.49578760      -0.02675021      -0.00489664
C       -0.94249051       0.05084504      -0.15250910      -0.95764564       0.05166983      -0.15407342
H        2.74352500      -0.14796695       0.22578768       2.74450914      -0.14808017       0.22590654
H       -1.41462922       0.34139407       0.78740677      -1.41349872       0.34815221       0.81298785
H       -1.21630654       0.78711224      -0.90994868      -1.21012924       0.80535846      -0.92809978
H       -1.35494002      -0.91342424      -0.45391891      -1.35225822      -0.93899154      -0.46031229
7
Properties=species:S:1:pos:R:3:uff:R:3 energy=-4179.95072318 AE=-26.355083445447235 id=63 smile="[CH]OC" BS-DFT=-4183.582476761388
C        1.36292259       0.56068109       0.24031333       1.33795665       0.54862763       0.21833003
O        0.44578986       0.11748038      -0.54787573       0.37978041       0.07677507      -0.68813557
C       -0.78015099      -0.29753236       0.08511471      -0.75066691      -0.28850130       0.06095417
H        2.18793088       0.81054820      -0.46615579       2.25216373       0.84973495      -0.33329013
H       -1.21266181       0.54987986       0.61161398      -1.17861173       0.58812824       0.59882869
H       -0.56410411      -1.10085752       0.78537601      -0.51239320      -1.10763167       0.77731750
H       -1.43972642      -0.64019965      -0.70838649      -1.52822894      -0.66713292      -0.63400469
7
Properties=species:S:1:pos:R:3:uff:R:3 energy=-3169.28175437034 AE=-28.364240745386724 id=64 smile="[CH]=C[CH2]" BS-DFT=-3172.505735154851
C        1.40590245       0.08899575      -0.06201134       1.40613003       0.16935558      -0.26265344
C        0.10632388       0.27925799       0.20865248       0.15547296       0.27754335       0.17955443
C       -0.96109121      -0.47342648      -0.28091425      -0.96374784      -0.35132863      -0.58171427
H        2.34871542       0.53934986       0.20350553       2.22440441       0.62937361       0.28172908
H       -0.13249727       1.10975252       0.88102117      -0.05207434       0.83532242       1.08795001
H       -0.78987734      -1.30581525      -0.94877623      -0.83639846      -1.45434647      -0.60383146
H       -1.97747593      -0.23811438      -0.00147738      -1.93378677      -0.10591986      -0.10103435
6
Properties=species:S:1:pos:R:3:uff:R:3 energy=-3153.94747380529 AE=-26.671364342249944 id=65 smile="C#C[CH2]" BS-DFT=-3157.1767126142345
C        1.49720258      -0.07800336       0.00374221       1.48826053      -0.07414775       0.00114769
C        0.28113803      -0.01482458       0.06924414       0.29431785       0.08948967      -0.02668273
C       -1.07779142       0.05702619       0.14130856      -1.15480354       0.28830719      -0.06064837
H        2.55703883      -0.13629775      -0.05041320       2.53650654      -0.21784655       0.02560921
H       -1.55944723       0.70876084       0.85730640      -1.51456808       0.56393404       0.95202657
H       -1.69814079      -0.53666136      -0.51603633      -1.64971330      -0.64973660      -0.38630061
7
Properties=species:S:1:pos:R:3:uff:R:3 energy=-3171.7359612 AE=-30.818447575046775 id=66 smile="C=C=C" BS-DFT=-3175.0021809582677
C        1.29655227      -0.06395313      -0.02268552       1.30073729      -0.06486247      -0.02182932
C        0.00004828       0.00033765       0.00123387      -0.00000001      -0.00000017       0.00000043
C       -1.29650168       0.06432789       0.02316765      -1.30073731       0.06486218       0.02183013
H        1.81385406      -0.66826660      -0.75868842       1.79253620      -1.02108348      -0.13683932
H        1.89804476       0.48407730       0.69310787       1.88877198       0.83751238       0.07506003
H       -1.88247839      -0.63384706       0.60939165      -1.88877173      -0.83751863      -0.07500227
H       -1.82951930       0.81732394      -0.54552711      -1.79253642       1.02109019       0.13678032
5
Properties=species:S:1:pos:R:3:uff:R:3 energy=-5155.07862191 AE=-16.087664389672682 id=67 smile="[CH]OO" BS-DFT=-5159.548988544441
C       -0.93635811      -0.11045168       0.41371666      -0.76688926       0.09455343       0.46735505
O       -0.15193602       0.23153049      -0.44722973      -0.15397138      -0.13467177      -0.76553899
O        1.24846460      -0.49029283      -0.27878009       1.04312443      -0.59527254      -0.46559385
H       -1.85871396       0.45941861       0.18183873      -1.78791624       0.49637382       0.30365998
H        1.69854348      -0.09020459      -1.03427354       1.66565244       0.13901707      -0.70461017
7
Properties=species:S:1:pos:R:3:uff:R:3 energy=-4180.76560985 AE=-27.16997011544754 id=68 smile="C[C]O" BS-DFT=-4184.31480005356
C       -0.81178380       0.04003031      -0.42180520      -0.84386411       0.06116596      -0.40821640
C        0.47340058      -0.59446281      -0.82854467       0.47081640      -0.57633812      -0.81705398
O        1.44029954       0.14860367      -0.34691598       1.53847923       0.17709415      -0.32813704
H       -0.85425684       1.06619683      -0.80588140      -0.91227739       1.08782456      -0.82524753
H       -0.85760768       0.11204484       0.67138094      -0.91561087       0.10350631       0.69888929
H       -1.66695707      -0.52199616      -0.78670319      -1.68304411      -0.54747808      -0.80312633
H        2.27690525      -0.25041666      -0.60264261       2.34550085      -0.30577478      -0.63822012
9
Properties=species:S:1:pos:R:3:uff:R:3 energy=-4216.00997768 AE=-35.13152962161985 id=69 smile="CCO" BS-DFT=-4219.49321914692
C       -0.98938281       0.21968075      -0.28932142      -1.00240428       0.22278828      -0.28875766
C        0.40803939      -0.34535509      -0.25309513       0.41631043      -0.32447707      -0.26302247
O        1.29124097       0.62429937      -0.78565116       1.29712909       0.62853069      -0.78824411
H       -1.04833770       1.13393043       0.30249298      -1.06428458       1.14786673       0.32286779
H       -1.70360005      -0.49969572       0.11419093      -1.70279336      -0.53171509       0.12749956
H       -1.27993992       0.45752812      -1.31332262      -1.30164169       0.45468300      -1.33296397
H        0.68578605      -0.59459495       0.77897600       0.69744457      -0.56162121       0.78719914
H        0.45381540      -1.27205532      -0.83923853       0.45979387      -1.25566109      -0.87067741
H        2.18237866       0.27626241      -0.76767315       2.20044593       0.21960577      -0.74654296
4
Properties=species:S:1:pos:R:3:uff:R:3 energy=-5142.689697103 AE=-17.340143744586385 id=70 smile="O=[C]O" BS-DFT=-5146.66485837337
O        1.56712559       0.05847339       0.16508244       1.64028508       0.00790025       0.23019784
C        0.46766631       0.24566635      -0.19653779       0.52425576       0.31462935      -0.26256910
O       -0.64205110      -0.32759074       0.25940044      -0.63331514      -0.28465878       0.21441899
H       -1.39274080       0.02345100      -0.22794509      -1.53122570      -0.03787083      -0.18204773
8
Properties=species:S:1:pos:R:3:uff:R:3 energy=-4197.75925350819 AE=-30.522209611724065 id=71 smile="[CH2]CO" BS-DFT=-4201.217425986061
C       -1.11000139      -0.19961542      -0.10978414      -1.11313652      -0.23859183      -0.36613195
C        0.26236610       0.29881463       0.07943147       0.26338776       0.26020194       0.03602169
O        1.18175808      -0.72485178      -0.24114980       1.22540685      -0.68875851      -0.32715603
H       -1.28909820      -1.26282603      -0.17623844      -1.34742483      -1.18685822       0.16262748
H       -1.94564807       0.48449948      -0.08193587      -1.88181253       0.52190978      -0.11344277
H        0.42957873       1.19059462      -0.54501214       0.46579311       1.22146633      -0.48562966
H        0.40441244       0.62912465       1.12440935       0.28794214       0.42625651       1.13606317
H        2.06663231      -0.41574017      -0.04972045       2.09984402      -0.31562600      -0.04235192
4
Properties=species:S:1:pos:R:3:uff:R:3 energy=-5136.87361457 AE=-11.52406121158674 id=72 smile="[CH]O[O]" BS-DFT=-5141.334368076726
C       -0.45076259      -0.29736837      -0.00772147      -0.54742210      -0.41870481      -0.01050627
O        0.38139619       0.57750973       0.01292880       0.48573529       0.51666436       0.01216900
O        1.57222799      -0.30504881       0.00060703       1.58535578      -0.20627031       0.00260141
H       -1.50286159       0.02490746      -0.00581437      -1.52366896       0.10831076      -0.00426414
7
Properties=species:S:1:pos:R:3:uff:R:3 energy=-3164.82195746 AE=-23.90444383504655 id=73 smile="[CH]C[CH]" BS-DFT=-3168.5607089746873
C        1.28220351      -0.73575176      -0.04547890       1.24616538      -0.72081375      -0.04430745
C        0.00015112      -0.01099065      -0.00039635      -0.00189526       0.13765980       0.00840244
C       -1.26146497      -0.77069569      -0.04677536      -1.22585005      -0.75475949      -0.04575643
H        2.06182262       0.05326269       0.00276272       2.15158945      -0.07917453      -0.00537487
H       -0.00991824       0.68345356       0.87306235      -0.01047846       0.72242651       0.95237982
H       -0.01028533       0.78408803      -0.78341783      -0.01093460       0.83288623      -0.85744837
H       -2.06250871      -0.00336618       0.00024338      -2.14859646      -0.13822477      -0.00789514
9
Properties=species:S:1:pos:R:3:uff:R:3 energy=-3202.58419795 AE=-34.383876001220415 id=74 smile="C[C]C" BS-DFT=-3205.972721688253
C        1.21919846       0.02853912       0.08602531       1.25352936       0.05986158       0.11744894
C        0.11838930      -0.65078955      -0.61483191       0.11736747      -0.64550703      -0.60932057
C       -1.19804753      -0.14495949      -0.19578316      -1.24272012      -0.11931111      -0.17356582
H        1.09762924      -0.08604936       1.17456624       1.16861436      -0.10324879       1.21258482
H        1.15858449       1.11465237      -0.08578555       1.23193679       1.14838046      -0.10118020
H        2.21064855      -0.31939005      -0.19758364       2.22035987      -0.35637928      -0.23250501
H       -1.31392144      -0.25907583       0.89342850      -1.38859137      -0.28679706       0.91446377
H       -2.03908037      -0.62444782      -0.69299165      -2.03522674      -0.66183128      -0.72862489
H       -1.25340071       0.94152062      -0.36704414      -1.32526963       0.96483250      -0.39930103
10
Properties=species:S:1:pos:R:3:uff:R:3 energy=-3221.23918822918 AE=-39.397462118487056 id=75 smile="C[CH]C" BS-DFT=-3224.4136723408756
C       -1.28013845       0.10546097      -0.16987369      -1.25194623       0.07612300      -0.19160441
C       -0.03493257      -0.33550830       0.50049381      -0.04492409      -0.58249962       0.46483641
C        1.29371357      -0.01328430      -0.06981996       1.26471677      -0.03984397      -0.09370307
H       -1.27147302      -0.13878483      -1.23748835      -1.23995602      -0.10851511      -1.28651886
H       -1.41383749       1.19629076      -0.11139167      -1.24723219       1.17037104      -0.00011214
H       -2.16694246      -0.34882294       0.27249204      -2.18170038      -0.35837016       0.23085126
H       -0.09199327      -0.72106758       1.51038701      -0.08045383      -0.42528051       1.56439877
H        2.09814476      -0.54485022       0.43890785       2.11508660      -0.55636466       0.39800152
H        1.34568640      -0.26041914      -1.13554502       1.32073740      -0.22651091      -1.18690473
H        1.52177252       1.06098560       0.00183797       1.34567195       1.05089089       0.10075527
4
Properties=species:S:1:pos:R:3:uff:R:3 energy=-4128.92555845535 AE=-16.25413120653684 id=76 smile="[C]1=CO1" BS-DFT=-4132.67125883937
C       -0.88863992       0.77036937      -0.01851979      -0.86852762       0.66265183      -0.01752402
C        0.26566095       0.08510832       0.00351141       0.31881934       0.01019048       0.00480949
O       -0.71092110      -0.79907202      -0.00575086      -0.85006333      -0.71023127      -0.00844852
H        1.33390007      -0.05640567       0.02075925       1.39977160       0.03738896       0.02116306
4
Properties=species:S:1:pos:R:3:uff:R:3 energy=-5138.47653773226 AE=-13.126984373846426 id=77 smile="[CH]1OO1" BS-DFT=-5142.683745587422
C        0.26785435      -0.03317560       0.33488541       0.29954417      -0.04653409       0.46835087
O       -0.76052347       0.75681001      -0.02026075      -0.74101831       0.67914485      -0.06561695
O       -0.75779026      -0.74037718      -0.17076757      -0.73858314      -0.65516967      -0.19974806
H        1.25045938       0.01674277      -0.14385708       1.18005728       0.02255891      -0.20298586
7
Properties=species:S:1:pos:R:3:uff:R:3 energy=-5190.27847744 AE=-24.004711595846857 id=78 smile="COO" BS-DFT=-5194.321697830057
C       -0.73749394       0.09532931       0.02366290      -0.71092820       0.08398415       0.00712521
O        0.33902006      -0.59922919      -0.55147856       0.37502157      -0.57631643      -0.58585598
O        1.51479669       0.15921865      -0.28281405       1.44283100       0.13978192      -0.28645859
H       -0.65163341       0.14418002       1.11348160      -0.58939630       0.12325185       1.11212750
H       -1.62080169      -0.48370447      -0.24862559      -1.64067798      -0.47670484      -0.22074428
H       -0.82052434       1.10485318      -0.38591720      -0.81462489       1.11278064      -0.40295278
H        1.97663663      -0.42064750       0.33169090       1.93777480      -0.40677729       0.37675893
3
Properties=species:S:1:pos:R:3:uff:R:3 energy=-5122.31616274 AE=-10.60801354350042 id=79 smile="[C]1OO1" BS-DFT=-5126.63230975366
C       -0.42836749      -0.57410921       0.00000000      -0.47920976      -0.64224095       0.00000000
O       -0.39133078       0.73886447       0.00000000      -0.29782436       0.72212472       0.00000000
O        0.81969827      -0.16475527       0.00000000       0.77703412      -0.07988377       0.00000000
6
Properties=species:S:1:pos:R:3:uff:R:3 energy=-4163.84097983703 AE=-23.886744264390472 id=80 smile="[CH]=CO" BS-DFT=-4167.365824672492
C        1.22566280      -0.15123641      -0.10591158       1.26043820      -0.14352444      -0.20087828
C       -0.06084769       0.00005770       0.06406188      -0.02290347      -0.00973214       0.09830436
O       -0.93724362       0.24916862      -0.94372561      -0.94423110       0.24567233      -0.90921630
H        2.08708916      -0.34683043       0.50449418       1.98769846      -0.34265101       0.57539909
H       -0.49407201      -0.07232160       1.06447607      -0.35381924      -0.09910833       1.12562594
H       -1.82058863       0.32116212      -0.58339493      -1.92718285       0.34934358      -0.68923481
4
Properties=species:S:1:pos:R:3:uff:R:3 energy=-4128.82259722805 AE=-16.15116997923633 id=81 smile="[C]#CO" BS-DFT=-4132.468427189914
C        1.70200093      -0.16363279      -0.03721266       1.72001230      -0.15547329      -0.03684241
C        0.44660046       0.08577769       0.00017671       0.54338219       0.10385613       0.00017524
O       -0.78274877       0.42449875       0.04408666      -0.78945108       0.39785630       0.04212593
H       -1.36585263      -0.34664365      -0.00705071      -1.47394341      -0.34623913      -0.00545877
7
Properties=species:S:1:pos:R:3:uff:R:3 energy=-4182.01154491 AE=-28.415905175447733 id=82 smile="C1CO1" BS-DFT=-4185.547251292107
C       -0.72941602      -0.02584316       0.02478840      -0.74008375      -0.04413657       0.01124291
C        0.72383198      -0.04980059      -0.08316924       0.73177787      -0.06839804      -0.09809283
O        0.06798878       0.92108768       0.71086054       0.06576457       0.89096111       0.68760961
H       -1.32000309       0.37223723      -0.79455338      -1.28806169       0.42560296      -0.83199757
H       -1.23084178      -0.75342785       0.65548371      -1.19301411      -0.77439258       0.71378832
H        1.28879877      -0.79495875       0.46831445       1.25933269      -0.81481508       0.53161837
H        1.19964137       0.33070543      -0.98172448       1.16428442       0.38517820      -1.01416880
5
Properties=species:S:1:pos:R:3:uff:R:3 energy=-5158.87963397 AE=-19.888676449672857 id=83 smile="O[C]O" BS-DFT=-5162.733505255919
O       -1.06339398      -0.01290365      -0.33400154      -1.15699567      -0.01277019      -0.36086835
C        0.03151045       0.18173023       0.37033366       0.02954869       0.17041414       0.34727663
O        1.00465176      -0.32587630      -0.35638441       1.09351285      -0.35334962      -0.38522951
H       -1.78746950       0.35108748       0.17952423      -1.85580030       0.38126584       0.21968341
H        1.81470127      -0.19403777       0.14052806       1.88973444      -0.18556018       0.17913782
6
Properties=species:S:1:pos:R:3:uff:R:3 energy=-4163.72902849364 AE=-23.77479292099997 id=84 smile="[CH]1CO1" BS-DFT=-4167.307581788627
C        0.84134786      -0.11438319      -0.29172769       0.87455508      -0.12946043      -0.43038385
C       -0.57298873      -0.07620155      -0.02360466      -0.54844996      -0.07061209      -0.03580192
O        0.27765138       1.10103622      -0.08858431       0.24124316       1.08886106      -0.11516467
H        1.69469396      -0.46119848       0.28150475       1.50320375      -0.44436612       0.42890104
H       -0.96687278      -0.27730746       0.96796855      -0.78636391      -0.33025993       1.01737382
H       -1.27383170      -0.17194554      -0.84555665      -1.28418813      -0.11416249      -0.86492441
5
Properties=species:S:1:pos:R:3:uff:R:3 energy=-3136.38415409836 AE=-22.749448797233526 id=85 smile="[C]1C=C1" BS-DFT=-3139.511800299609
C       -0.00621011       1.21204272      -0.39282736      -0.00600887       1.17259322      -0.39392669
C       -0.63963267      -0.03316086      -0.58722110      -0.70298027      -0.02500891      -0.60279515
C        0.63998252      -0.03551405      -0.26799945       0.70324980      -0.02759417      -0.25198170
H       -1.54385160      -0.56884059      -0.82848992      -1.61599850      -0.55701897      -0.84614459
H        1.54971186      -0.57452722      -0.05673386       1.62173784      -0.56297117      -0.03842358
5
Properties=species:S:1:pos:R:3:uff:R:3 energy=-4148.09202482 AE=-21.77919340927292 id=86 smile="C#CO" BS-DFT=-4151.610738602087
C        1.10758358      -0.01414139      -0.03525845       1.16659600      -0.02111742      -0.04290945
C       -0.07956080      -0.14736847       0.02851687      -0.02801833      -0.17078143       0.01612846
O       -1.36089403      -0.36793356       0.07206010      -1.38125287      -0.34050538       0.08294355
H        2.15996847       0.11215858      -0.08909425       2.21548604       0.11032223      -0.09473505
H       -1.82709722       0.41728486       0.37306846      -1.97281084       0.42208201       0.38786522
6
Properties=species:S:1:pos:R:3:uff:R:3 energy=-5175.05051382912 AE=-22.418152146880857 id=87 smile="O[CH]O" BS-DFT=-5178.834646616586
O        1.14210576      -0.46539151      -0.23313217       1.16522814      -0.31040156      -0.37501731
C       -0.00783202       0.10891877       0.20095941      -0.01625903       0.21248858       0.14970218
O       -1.05626778      -0.63975695      -0.22434483      -1.10464795      -0.49025005      -0.36626721
H        1.88150088       0.04988741       0.09039935       1.83056596      -0.20587120       0.35153927
H       -0.09439611       1.19314810       0.06144705      -0.10232841       1.28539143      -0.12538583
H       -1.86511073      -0.24680579       0.10467119      -1.77255871      -0.49135719       0.36542890
7
Properties=species:S:1:pos:R:3:uff:R:3 energy=-3168.84349338 AE=-27.925979755046683 id=88 smile="[C]1CC1" BS-DFT=-3172.0481953902076
C        0.00386013       0.84018624       0.90080657       0.00398523       0.86758314       0.93020883
C        0.73931365      -0.03909470      -0.04280116       0.75649859      -0.02950533      -0.03253229
C       -0.73966224      -0.03680880      -0.03859558      -0.75675791      -0.02716685      -0.02823075
H        1.29308446       0.46919744      -0.82620472       1.21361646       0.51056111      -0.88783519
H        1.29450486      -0.85534175       0.40913714       1.21520010      -0.91977483       0.44620031
H       -1.29630509       0.47320136      -0.81884086      -1.21706172       0.51431945      -0.88092298
H       -1.29479576      -0.85133978       0.41649861      -1.21548076      -0.91601669       0.45311207
5
Properties=species:S:1:pos:R:3:uff:R:3 energy=-5156.74072239 AE=-17.749764869672617 id=89 smile="C1OO1" BS-DFT=-5160.872850519533
C       -0.23712944       0.00837394      -0.00029759      -0.27923972       0.00985938      -0.00034855
O        0.92774511       0.04322775       0.73230434       0.92104134       0.03691487       0.66926088
O        0.92420717      -0.10861842      -0.72999697       0.91780677      -0.10184091      -0.66697172
H       -0.77473109       0.95074551      -0.09684994      -0.74493440       1.01151485      -0.10323239
H       -0.84009174      -0.89372878       0.09484017      -0.81467399      -0.95644819       0.10129177
8
Properties=species:S:1:pos:R:3:uff:R:3 energy=-3187.42545313902 AE=-32.86653535215373 id=90 smile="[CH2]C=C" BS-DFT=-3190.6205237856802
C       -1.19784157      -0.21578938       0.34329695      -1.14452715      -0.45276628       0.30514193
C        0.06134310       0.44977925       0.02299561       0.05184297       0.39323697       0.02093025
C        1.17631737      -0.15294271      -0.37105392       1.19656971      -0.16114920      -0.37817634
H       -1.43944106      -0.48686178       1.36351248      -1.45367831      -0.31881487       1.36249573
H       -1.97724747      -0.31852244      -0.40145697      -1.97808607      -0.15770977      -0.36540698
H        0.07576843       1.53780671       0.11904834      -0.01427650       1.47027170       0.14141692
H        2.07159212       0.41553448      -0.58974755       2.06025439       0.46342970      -0.58206504
H        1.22950908      -1.22900411      -0.48659494       1.28190095      -1.23649827      -0.50433646
8
Properties=species:S:1:pos:R:3:uff:R:3 energy=-3187.04359469387 AE=-32.48467690700363 id=91 smile="[CH]1CC1" BS-DFT=-3190.1592365196207
C       -0.37415955       0.88070051      -0.22034190      -0.39751864       0.91582563      -0.38876182
C        0.80561365       0.03600779      -0.07484752       0.80116620       0.03074959      -0.09558324
C       -0.60092360      -0.54295111      -0.00052626      -0.59595512      -0.54434222      -0.02176039
H       -0.71063384       1.76455511       0.29709202      -0.61630666       1.56010708       0.48971601
H        1.39669701       0.10374308       0.83323790       1.28125122       0.21254649       0.88976131
H        1.38769353      -0.20791625      -0.95778993       1.37030586      -0.26869596      -1.00030835
H       -0.98403428      -0.87623243       0.95902390      -0.97382157      -0.71569173       1.00891532
H       -0.92025293      -1.15790670      -0.83584821      -0.86912129      -1.19049889      -0.88197884
3
Properties=species:S:1:pos:R:3:uff:R:3 energy=-3100.37439841581 AE=-14.022501438510062 id=92 smile="[C]C#[C]" BS-DFT=-3103.904729928891
C        1.28743891       0.00000000      -0.00000000       1.37712492       0.00000000       0.00000000
C        0.00000002      -0.00000000       0.00000000      -0.08587508       0.00000000       0.00000000
C       -1.28743892       0.00000000      -0.00000000      -1.29124984       0.00000000       0.00000000
8
Properties=species:S:1:pos:R:3:uff:R:3 energy=-4197.54109466187 AE=-30.3040507654041 id=93 smile="[CH2]OC" BS-DFT=-4201.088186561409
C        1.31141310      -0.04017221      -0.08186253       1.21363297       0.20071013      -0.16603011
O        0.18526309      -0.77216440      -0.03382952       0.11933569      -0.64266795      -0.40017777
C       -0.99963690      -0.03191298       0.14747833      -0.99916383      -0.04630172       0.20561223
H        1.24139158       1.00852734      -0.34784841       1.63483391       0.53911166      -1.13542506
H        2.20570092      -0.61544870      -0.26308608       1.99217868      -0.35101018       0.40064736
H       -0.99410982       0.47964644       1.11430587      -0.85864513       0.04806757       1.30658936
H       -1.12265943       0.70805801      -0.65010691      -1.21983459       0.94776132      -0.24598980
H       -1.82736252      -0.73653349       0.11494924      -1.88233770      -0.69567084       0.03477379
7
Properties=species:S:1:pos:R:3:uff:R:3 energy=-4179.0052857 AE=-25.409645965447453 id=94 smile="[CH]CO" BS-DFT=-4182.633633122577
C        1.16030996      -0.69370169       0.23554005       1.18908349      -0.69757120       0.23375197
C       -0.03449289       0.04118172       0.53085346      -0.05065447       0.11080018       0.56183183
O       -1.23074262      -0.60852810       0.20852106      -1.18560802      -0.62345286       0.20302297
H        1.97655252      -0.02045380       0.55732423       2.10054397      -0.12800511       0.51291925
H        0.02736665       0.30522635       1.60920338      -0.06650544       0.32587882       1.65299520
H        0.06949517       1.01953704       0.01305704      -0.02190841       1.06725435      -0.00519269
H       -1.96848877      -0.04326152       0.44108920      -1.96495112      -0.05490419       0.43625988
6
Properties=species:S:1:pos:R:3:uff:R:3 energy=-3150.71359065024 AE=-23.437481187199865 id=95 smile="[CH]C=[CH]" BS-DFT=-3153.907062940533
C       -1.25932009      -0.41328133       0.13999058      -1.31413112      -0.38469868       0.43802707
C       -0.00702423       0.03768032      -0.01292119       0.02562704       0.18174096       0.11745095
C        1.22697662      -0.53929906       0.18500692       1.09181609      -0.61286802       0.09081819
H       -2.24081190       0.00975514      -0.00636106      -2.00423519      -0.21578786      -0.41453265
H        0.04579979       1.07894392      -0.36797572       0.12825134       1.24201564      -0.09127738
H        2.23437981      -0.17379900       0.06226046       2.07267185      -0.21040204      -0.14048618
8
Properties=species:S:1:pos:R:3:uff:R:3 energy=-3184.85201203 AE=-30.29309424313351 id=96 smile="[C]CC" BS-DFT=-3188.083620614158
C       -1.44076611       1.07013442      -0.42525752      -1.26817828       1.38170163      -0.06708765
C       -0.67133562       0.06790318       0.16214657      -0.74452073      -0.04138916      -0.00922119
C        0.83265601      -0.05980348       0.03650348       0.77776746      -0.04667089       0.01281404
H       -1.11269537      -0.52374176       0.97878794      -1.13305853      -0.53425447       0.90677726
H       -1.24035199      -0.30485333      -0.82114503      -1.10714338      -0.59814035      -0.89886376
H        1.29017381       0.35569554       0.93579467       1.15202965       0.49827924       0.90587273
H        1.14327387      -1.10212545      -0.04237994       1.14507788      -1.09371932       0.05513165
H        1.19904541       0.49679087      -0.82445017       1.17802594       0.43419333      -0.90542308
9
Properties=species:S:1:pos:R:3:uff:R:3 energy=-3202.20159976 AE=-34.00127781122046 id=97 smile="[CH]CC" BS-DFT=-3205.5825866790215
C        1.38908032       0.14867799       0.98662483       1.36675263       0.16675752       0.99031435
C        0.32322687      -0.31796057       0.11089013       0.31070463      -0.38901962       0.05007701
C       -0.96972416       0.47628728       0.09180534      -0.94517038       0.47012934       0.09897520
H        2.22292305      -0.56663605       0.84390641       2.28060671      -0.46272770       0.95142076
H        0.76980814      -0.41404179      -0.89830567       0.71140771      -0.40128438      -0.98598980
H        0.15585405      -1.38334720       0.36385595       0.06077407      -1.42850879       0.35197897
H       -1.70021519       0.04485802      -0.59473658      -1.70786666       0.05318046      -0.59202446
H       -1.41187323       0.50663012       1.08790286      -1.36475525       0.48080753       1.12777379
H       -0.77907986       1.50553220      -0.21304284      -0.71245347       1.51066564      -0.21362537
4
Properties=species:S:1:pos:R:3:uff:R:3 energy=-4131.24054576499 AE=-18.569118516176786 id=98 smile="C#C[O]" BS-DFT=-4134.919735943304
C       -0.64384873      -0.00477060      -0.41515474      -0.66577111      -0.00493316      -0.41960273
C        0.58777762       0.00435664      -0.16456317       0.51534322       0.00381853      -0.17929562
O        1.74032906       0.01289434       0.06994444       1.85330103       0.01373238       0.09292256
H       -1.68425796      -0.01248038      -0.62681171      -1.70287313      -0.01261776      -0.63060939
7
Properties=species:S:1:pos:R:3:uff:R:3 energy=-5192.75499275 AE=-26.481226905847507 id=99 smile="OCO" BS-DFT=-5196.512793627588
O        1.02884153      -0.79314983      -0.13023004       1.06436486      -0.80572655      -0.13128213
C        0.01464973       0.14752511       0.03505969       0.00994992       0.10020888       0.02382430
O       -1.16328345      -0.56086748      -0.19172320      -1.20054029      -0.56574374      -0.19478180
H        1.87266933      -0.36440534       0.01392580       1.89640512      -0.28997993       0.03246409
H        0.12221235       0.97047572      -0.69046458       0.11845123       0.92940731      -0.71242835
H        0.03020395       0.56453769       1.05538385       0.02527248       0.51808479       1.05656625
H       -1.90529343       0.03588412      -0.09195151      -1.91390334       0.11374924      -0.07436236
5
Properties=species:S:1:pos:R:3:uff:R:3 energy=-4143.14472553 AE=-16.831894119272874 id=100 smile="[CH]O[CH]" BS-DFT=-4146.952519535037
C       -1.14565999      -0.07585704      -0.42805593      -1.11448634      -0.05751652      -0.37261992
O        0.01007009       0.09380332       0.24724442       0.01676942       0.15596667       0.41341141
C        1.10998210      -0.25599909      -0.45159276       1.08331653      -0.23238253      -0.39579939
H       -1.88141396       0.26953864       0.33625611      -2.02149149       0.22837624       0.19890017
H        1.90702175      -0.03148585       0.29614818       2.03589188      -0.09444387       0.15610773
7
Properties=species:S:1:pos:R:3:uff:R:3 energy=-4183.00387329 AE=-29.408233555447623 id=101 smile="CC=O" BS-DFT=-4186.623133887737
C       -0.64772638       0.01137038      -0.00215085      -0.64413595       0.02654763       0.00123072
C        0.85320649      -0.03870542      -0.00246637       0.84578236      -0.07131851      -0.00965295
O        1.55023061       0.91301513       0.21232805       1.52694361       0.91635622       0.21294861
H       -0.98289892       0.73909184      -0.74360145      -0.97797815       0.75321768      -0.76878708
H       -0.99518163       0.36083936       0.97192252      -0.99067329       0.36315639       1.00074750
H       -1.09053314      -0.95922841      -0.21931429      -1.08775050      -0.96649452      -0.22084974
H        1.31290298      -1.02638289      -0.21671764       1.32781192      -1.02146490      -0.21563707
8
Properties=species:S:1:pos:R:3:uff:R:3 energy=-4202.7517917403 AE=-33.05031245624741 id=102 smile="[C]#CC[CH2]" BS-DFT=-4207.252498508531
C        2.33489035       0.94860090       0.80328942       2.32916328       0.99819448       0.67864354
C        1.35418203       0.35649758       0.32132029       1.34629793       0.33515658       0.45902080
C        0.15942953      -0.44264594       0.14329311       0.15297943      -0.47220375       0.19170192
C       -1.11246451       0.28403894      -0.02247918      -1.08870989       0.40252535       0.24501890
H        0.34298723      -1.07119613      -0.74856238       0.24139088      -0.94095856      -0.81106858
H        0.09314895      -1.17537443       0.95727260       0.07639581      -1.26953700       0.96018664
H       -1.12757489       1.28304430      -0.43223212      -1.05987657       1.16933271      -0.55888011
H       -2.04459870      -0.18296522       0.26072401      -1.99764088      -0.22250982       0.11800262
9
Properties=species:S:1:pos:R:3:uff:R:3 energy=-4223.1641192994 AE=-39.82123585343379 id=103 smile="[CH]1C=CC1" BS-DFT=-4227.285711836142
C        0.27111205       0.96213751      -0.23862632       0.40628345       0.88299415      -0.52842529
C       -1.01891911       0.44255652      -0.23154640      -1.00434133       0.41806982      -0.36483214
C       -0.59517477      -0.82145238       0.16458519      -0.56687479      -0.76649805       0.21967067
C        0.85759773      -0.37257917       0.19442273       0.85180467      -0.33059538       0.08219758
H        0.70466271       1.92638996      -0.45839774       0.58698059       1.76462327       0.12625809
H       -1.99048214       0.86454017      -0.45185021      -1.97626112       0.83767467      -0.60085164
H       -1.08570205      -1.76056242       0.37315712      -1.05844801      -1.64654732       0.62005188
H        1.33763806      -0.38370011       1.17654903       1.34365504      -0.18338040       1.06937539
H        1.51926752      -0.85733007      -0.52829339       1.41720150      -0.97634075      -0.62344454
11
Properties=species:S:1:pos:R:3:uff:R:3 energy=-4256.13695591887 AE=-45.51126414907685 id=104 smile="C=[C]CC" BS-DFT=-4260.381658660001
C        2.15572696       0.25649043      -0.08028079       2.09567209       0.23161860      -0.07416761
C        0.86302031       0.32370789       0.07438418       0.82145938       0.58936643       0.08856925
C       -0.34173267      -0.50614516       0.19330831      -0.27527803      -0.42733832       0.18849773
C       -1.62751100       0.29721898       0.37188547      -1.61967556       0.26460120       0.36972783
H        2.77584198       1.14605760      -0.12866316       2.86260439       0.99502581      -0.14245713
H        2.67842419      -0.69940486      -0.16885285       2.37852058      -0.81479225      -0.13959610
H       -0.42570562      -1.13491915      -0.70077729      -0.30027132      -1.04055770      -0.73826080
H       -0.21691179      -1.18836883       1.04233433      -0.08627676      -1.09495806       1.05689072
H       -1.58179401       0.90977520       1.27280685      -1.61950347       0.87040467       1.30129529
H       -2.48816956      -0.36764927       0.45462800      -2.42326587      -0.49829903       0.44240254
H       -1.79118880       0.96323717      -0.47581555      -1.83398543       0.92492865      -0.49794420
10
Properties=species:S:1:pos:R:3:uff:R:3 energy=-4237.49550339783 AE=-40.511215789950256 id=105 smile="[CH]CC=C" BS-DFT=-4241.90973831797
C        1.89013640       0.82083458       0.27120381       1.86910353       0.82648034       0.26900997
C        0.77493298      -0.10124795       0.11978405       0.76310279      -0.20323395       0.11558432
C       -0.60245631       0.47243899      -0.01867774      -0.56982325       0.47495855      -0.01488027
C       -1.70711858      -0.24394586      -0.16269940      -1.68911290      -0.23815488      -0.16081749
H        2.78973759       0.18131815       0.35441169       2.85196767       0.31878821       0.36499516
H        0.83832990      -0.81717739       0.96303274       0.75840682      -0.86570533       1.00762061
H        1.02838614      -0.76873739      -0.72750339       0.96040703      -0.81468580      -0.79095677
H       -0.64816051       1.55709854       0.00674891      -0.63812061       1.55974477       0.00822135
H       -1.68757924      -1.32861121      -0.19137529      -1.65996490      -1.32343469      -0.18832918
H       -2.67620836       0.22802954      -0.25848062      -2.64596618       0.26524278      -0.25400296
7
Properties=species:S:1:pos:R:3:uff:R:3 energy=-5199.65436881857 AE=-30.916167586830852 id=106 smile="[O]C1=CC1" BS-DFT=-5204.317211046724
O       -1.14665365       1.75723264      -0.03582722      -1.28007468       1.82297418      -0.03633301
C       -0.40843227       0.80951258      -0.01756974      -0.43811528       0.71974341      -0.01496795
C        0.86917361       0.27162428      -0.01513823       0.89105381       0.15019661      -0.01222151
C       -0.27691516      -0.68261857       0.02059584      -0.24404901      -0.66204809       0.01975994
H        1.94591989       0.33616141      -0.02701497       1.96584921       0.26801828      -0.02528870
H       -0.49988794      -1.27003222      -0.87207800      -0.45636171      -1.17521735      -0.94058603
H       -0.48320447      -1.22188012       0.94703230      -0.43830235      -1.12366703       1.00963727
10
Properties=species:S:1:pos:R:3:uff:R:3 energy=-4241.21819753 AE=-44.23390992211989 id=107 smile="C=CC=C" BS-DFT=-4245.509865219008
C       -1.82636672      -0.02624099       0.35472070      -1.80989237      -0.02902310       0.35269934
C       -0.56359345      -0.43875651       0.26256940      -0.55661856      -0.46480024       0.26509796
C        0.56359345       0.43875651       0.01996020       0.55661858       0.46480016       0.01743156
C        1.82636672       0.02624099      -0.07219108       1.80989229       0.02902307      -0.07016964
H       -2.63708171      -0.71916166       0.53646749      -2.61446002      -0.72945875       0.53538264
H       -2.08741194       1.02071281       0.24893324      -2.04733163       1.02221241       0.24433624
H       -0.33898874      -1.49630499       0.37312564      -0.36029503      -1.52462147       0.37928670
H        0.33898874       1.49630498      -0.09059607       0.36029513       1.52462149      -0.09675725
H        2.08741195      -1.02071280       0.03359644       2.04733156      -1.02221230       0.03819348
H        2.63708172       0.71916166      -0.25393782       2.61446006       0.72945873      -0.25285285
9
Properties=species:S:1:pos:R:3:uff:R:3 energy=-6243.90630112927 AE=-35.20716546410404 id=108 smile="CC[O]O" BS-DFT=-6248.8647145161
C       -0.99394157       0.26126527      -0.21470782      -0.99651496       0.25375744      -0.22247995
C        0.40457437      -0.35072201      -0.09687966       0.40059579      -0.33394553      -0.08062808
O        0.50885002      -1.21006598       0.90758832       0.43433805      -1.19696945       1.01748200
O        1.34137608       0.69145650      -0.10731597       1.32642417       0.70087675       0.10476900
H       -1.73521746      -0.52427832      -0.34075993      -1.73664918      -0.56070945      -0.37300154
H       -1.01435389       0.93545704      -1.06849325      -1.03293037       0.93523363      -1.09883781
H       -1.20676954       0.82737656       0.69082305      -1.26762659       0.82474938       0.69122357
H        0.55888379      -0.99865808      -0.99767722       0.64673806      -0.90569908      -1.00366018
H        2.13659821       0.36816901       0.32190835       2.22562502       0.28270632       0.05961885
9
Properties=species:S:1:pos:R:3:uff:R:3 energy=-5233.45210398479 AE=-37.43109442922287 id=109 smile="[CH2]C=CO" BS-DFT=-5237.994673650161
C       -0.00721467      -1.14497538       0.46106650      -0.28195541      -1.15087907       0.52767498
C        0.13056966       0.19794478      -0.10990811       0.05095211       0.17106799      -0.08054937
C       -0.85935190       1.07440857      -0.22994246      -0.89394736       1.09322042      -0.22950396
O        1.38909276       0.52687818      -0.53671167       1.35236214       0.44306881      -0.49406889
H        0.15219029      -1.31585979       1.51813046       0.31889341      -1.30296796       1.44835903
H       -0.24082384      -1.99316892      -0.16980824      -0.06598585      -1.96314426      -0.19716415
H       -1.85296683       0.81967685       0.10492411      -1.91261683       0.90221197       0.08539004
H       -0.68543652       2.05048884      -0.66229141      -0.65589061       2.05288690      -0.67019746
H        1.97394106      -0.21539314      -0.37545918       2.08818842      -0.24546479      -0.38994023
8
Properties=species:S:1:pos:R:3:uff:R:3 energy=-6224.9307198 AE=-29.87298829674637 id=110 smile="C[CH]O[O]" BS-DFT=-6230.299692933487
C       -0.96794630       0.18757096       0.21274127      -0.89668250       0.19493267       0.26434781
C        0.39666509      -0.30844599      -0.02097669       0.51592804      -0.36356261       0.24230815
O        1.31334075       0.51393922      -0.23613617       1.22552606       0.17671954      -0.83135713
O        2.55760272       0.06289819      -0.44916555       2.41052352       0.46386533      -0.33509527
H       -0.99685583       1.27392662       0.16302073      -0.86256251       1.29934590       0.37225770
H       -1.32649324      -0.14150315       1.19209274      -1.45027378      -0.23344403       1.12563386
H       -1.65347131      -0.22910153      -0.53048972      -1.42627489      -0.06776086      -0.67595420
H        0.67715811      -1.35928432      -0.02152258       0.48381606      -1.47009594       0.14742311
7
Properties=species:S:1:pos:R:3:uff:R:3 energy=-5195.22615127 AE=-26.48795003826035 id=111 smile="[C]C[C]O" BS-DFT=-5199.909142719195
C       -1.78476629       0.47498567      -0.31776888      -2.09083083       0.39955399      -0.18280073
C       -0.65098382      -0.34484720      -0.02872782      -0.75034879      -0.29336206      -0.06027498
C        0.49830028       0.41152206       0.58533935       0.34787103       0.75040657       0.02044954
O        1.43919298       0.42631466      -0.32548897       1.59095654       0.12708028       0.13383833
H       -0.40691097      -1.14847591      -0.74107438      -0.59177864      -0.93977864      -0.94888994
H       -1.26908229      -0.76754115       0.81487064      -0.74552093      -0.91774006       0.85774689
H        2.17425013       0.94804186       0.01285006       2.23965162       0.87383992       0.17993090
7
Properties=species:S:1:pos:R:3:uff:R:3 energy=-6210.0458230617 AE=-28.629495720359955 id=112 smile="[O]C1CO1" BS-DFT=-6215.128849666106
O       -1.28746837       0.82005935      -0.86105235      -1.26744386       0.80426729      -0.97515391
C       -0.78420566       0.03703916      -0.02464616      -0.71186701       0.05215800       0.05983159
C        0.77909775      -0.03713777       0.04186289       0.76360011       0.03540555       0.08370135
O        0.04883079      -1.07248110      -0.47625895       0.01924305      -1.03556814      -0.45085536
H       -1.26401180      -0.18224348       0.93156677      -1.32335272      -0.21869012       0.94535600
H        1.33098551       0.57925639      -0.66074982       1.28802809       0.60240645      -0.71421179
H        1.17677177      -0.14449255       1.04927763       1.23179234      -0.23997903       1.05133211
12
Properties=species:S:1:pos:R:3:uff:R:3 energy=-4271.82176696 AE=-47.55467102829334 id=113 smile="[CH2]CC[CH2]" BS-DFT=-4276.006124454283
C        1.81939579       0.35232675       0.27160923       1.81642781       0.23003291       0.42041017
C        0.43766238       0.62494517      -0.17510349       0.42450238       0.63045989      -0.04903929
C       -0.44244527      -0.62224630      -0.21950855      -0.49496440      -0.58977349      -0.10859269
C       -1.83428374      -0.34370597      -0.62971656      -1.89673496      -0.18366098      -0.54251899
H        2.45785153       1.14770156       0.63083791       2.45460965       1.13234522       0.52768208
H        2.25490006      -0.63231955       0.15853877       2.28742518      -0.46396380      -0.30809006
H       -0.02654748       1.37902388       0.47155812       0.00839532       1.37594466       0.66296183
H        0.44008608       1.08070283      -1.17900663       0.49992988       1.10011300      -1.05418159
H       -0.42878439      -1.11628315       0.75928758      -0.55484010      -1.06041300       0.89676860
H        0.02357743      -1.34843110      -0.90581654      -0.09227323      -1.33550536      -0.82852188
H       -2.07295795       0.52743125      -1.22647792      -1.87994866       0.22867534      -1.57396476
H       -2.62845444      -1.04914536      -0.42737713      -2.57252888      -1.06425440      -0.51408864
8
Properties=species:S:1:pos:R:3:uff:R:3 energy=-5216.39266008266 AE=-34.01305468900682 id=114 smile="[CH2]C=C[O]" BS-DFT=-5221.099962871803
C        1.19906091       0.28825787       0.09115179       1.15607779       0.53310802      -0.05725731
C        0.01905697      -0.54524743       0.17536407      -0.05505639      -0.29548105       0.20272592
C       -1.21264025       0.10442190      -0.21843822      -1.21575971       0.01363932      -0.36502329
O        0.05969065      -1.71279768       0.55200996       0.03388598      -1.39755169       1.04475623
H        1.14731348       1.31658411      -0.24055237       1.53166239       0.95873271       0.89646688
H        2.15734289      -0.12948368       0.36890783       1.94600731      -0.09223766      -0.52283655
H       -1.23323427       1.13503796      -0.54631058      -1.30231854       0.86912576      -1.02376640
H       -2.13659038      -0.45677304      -0.18213249      -2.09449885      -0.58933541      -0.17506547
9
Properties=species:S:1:pos:R:3:uff:R:3 energy=-5232.72922380947 AE=-36.70821425390295 id=115 smile="C=[C]CO" BS-DFT=-5237.271785706007
C       -1.67626836      -0.55429515      -0.47867590      -1.61273608      -0.53120096      -0.46103826
C       -0.39753315      -0.32401180      -0.54865057      -0.32442857      -0.44275401      -0.79406152
C        0.71848739       0.29878770       0.16901758       0.67008062       0.24369130       0.08705821
O        1.91209297       0.14295898      -0.57498533       1.93183333       0.18142438      -0.51324521
H       -2.28208482      -0.22348872       0.36776655      -1.98103473      -0.10414632       0.46703226
H       -2.20210419      -1.08896579      -1.26349165      -2.30495578      -1.03660707      -1.12517378
H        0.49157201       1.36327278       0.32397233       0.36982274       1.30656482       0.22402815
H        0.81134924      -0.17132786       1.15848601       0.69814906      -0.26402482       1.07703404
H        2.62448890       0.55706987      -0.08691036       2.55326940       0.64705268       0.10489475
8
Properties=species:S:1:pos:R:3:uff:R:3 energy=-5217.10482153 AE=-34.72521613634672 id=116 smile="C#CCO" BS-DFT=-5221.635952756363
C        1.95859256      -0.10871484      -0.44434893       1.97170032      -0.10540248      -0.44981115
C        0.80169314      -0.12482506      -0.13467766       0.81050492      -0.14093558      -0.12767878
C       -0.59510061      -0.18161400       0.26090657      -0.59898315      -0.18478437       0.26375430
O       -1.27914112       0.95400323      -0.22743945      -1.25153524       0.94890438      -0.23157267
H        2.98398944      -0.08561296      -0.72428333       2.99104452      -0.07417421      -0.73261286
H       -0.64456478      -0.23561580       1.35596096      -0.66456036      -0.20873046       1.37333237
H       -1.03077757      -1.10863065      -0.13321970      -1.06121708      -1.10495761      -0.15536175
H       -2.19469105       0.89101005       0.04710155      -2.19695394       0.87008033       0.05995054
9
Properties=species:S:1:pos:R:3:uff:R:3 energy=-5233.14792323547 AE=-37.12691367990374 id=117 smile="[CH]1CCO1" BS-DFT=-5237.661106496825
C        0.91453726      -0.63544694      -0.41546346       0.93749990      -0.60463324      -0.56612805
C        0.37736648       0.68107847       0.04479508       0.37411243       0.67287479      -0.00149258
C       -0.94468979      -0.09851064       0.10231380      -0.89711423      -0.12627817       0.09005036
O       -0.25900234      -1.33107816      -0.22046500      -0.29243369      -1.27768474      -0.44254968
H        1.86256047      -1.13966242      -0.27799029       1.68106658      -1.05278760       0.13014462
H        0.42213553       1.51037660      -0.66234860       0.32694070       1.48485327      -0.75788710
H        0.73467447       1.03006212       1.01805141       0.79833049       0.94361971       0.98992738
H       -1.67823942       0.15208671      -0.66501770      -1.69904477       0.25447863      -0.58030724
H       -1.42934265      -0.16890575       1.07612476      -1.22935741      -0.29444264       1.13824228
6
Properties=species:S:1:pos:R:3:uff:R:3 energy=-4170.64375456187 AE=-28.225083601643746 id=118 smile="[CH]=C1[C]=C1" BS-DFT=-4175.087642452626
C        1.37968101      -0.12575521      -0.00358572       1.54302305       0.24867632       0.05748249
C        0.23529965       0.29422517       0.04934218       0.22799960       0.39775524       0.06553975
C       -0.98859311       1.24586223       0.18513580      -0.92898066       1.21511931       0.18106085
C       -1.25364996       0.00861706      -0.01342118      -1.08455588      -0.13880943      -0.03471773
H        2.37696770      -0.49262017      -0.04987849       1.97620495      -0.73091751      -0.09220498
H       -1.74970527      -0.93032908      -0.16759257      -1.73369106      -0.99182392      -0.17716038
9
Properties=species:S:1:pos:R:3:uff:R:3 energy=-4221.51991048352 AE=-38.17702703755367 id=119 smile="CC1=[C]C1" BS-DFT=-4225.799768929761
C       -1.32018029      -0.10208906      -0.02122564      -1.32009273      -0.10361714      -0.06559164
C        0.04314328       0.02000017       0.48287719       0.11993025       0.01932127       0.29316035
C        1.03509989       0.12354422       1.27647371       1.16919795       0.13423935       1.28911526
C        1.51709916       0.11237820      -0.11882567       1.46605584       0.10984202      -0.07882292
H       -1.44017355      -1.01697712      -0.60545696      -1.48112831      -1.04449356      -0.63089424
H       -2.02599069      -0.12763822       0.81074715      -1.93247381      -0.11872473       0.85937760
H       -1.57526317       0.74163101      -0.66606097      -1.61973031       0.76073751      -0.69317108
H        1.81303365       1.03785401      -0.61079583       1.72441812       1.09430509      -0.52015067
H        1.95323171      -0.78870322      -0.54773299       1.87382300      -0.85160981      -0.45302266
6
Properties=species:S:1:pos:R:3:uff:R:3 energy=-4172.99424619 AE=-30.575575229773676 id=120 smile="C#CC#C" BS-DFT=-4177.329518919577
C       -1.85546856       0.40586756      -0.15925686      -1.88145202       0.40996050      -0.16147103
C       -0.67106841       0.22026000      -0.05759988      -0.69492090       0.22400442      -0.05963986
C        0.67106874       0.00993046       0.05759805       0.69492089       0.00618496       0.05963994
C        1.85546859      -0.17567809       0.15925667       1.88145202      -0.17977116       0.16147106
H       -2.90213020       0.56993804      -0.24905569      -2.92329067       0.57323999      -0.25088435
H        2.90212982      -0.33974996       0.24905769       2.92329068      -0.34305071       0.25088425
7
Properties=species:S:1:pos:R:3:uff:R:3 energy=-5198.31672907898 AE=-29.578527847240366 id=121 smile="CC1=[C]O1" BS-DFT=-5203.080036872262
C       -0.76542400       0.00364539       0.03297179      -0.81461734       0.00555072       0.02864099
C        0.68783710       0.02268854      -0.13138215       0.67061254      -0.00390239      -0.02618633
C        1.84101085       0.17854448      -0.81291673       1.81767218       0.15780040      -0.72933391
O        1.65479833      -0.21126735       0.72510379       1.87989664      -0.18297623       0.59925732
H       -1.03442859      -0.25389192       1.05601973      -1.14835892      -0.25164624       1.05490688
H       -1.20539482      -0.72191964      -0.65295668      -1.21647254      -0.73993098      -0.68807156
H       -1.17839888       0.98220050      -0.21683975      -1.18873255       1.01510471      -0.23921337
8
Properties=species:S:1:pos:R:3:uff:R:3 energy=-4204.7313809477 AE=-35.02990166364725 id=122 smile="[C]=C1CC1" BS-DFT=-4209.040126103292
C       -0.85357841       2.03859482      -0.00585193      -0.88251116       2.10756515      -0.00605650
C       -0.36194249       0.86428696      -0.00248673      -0.36923162       0.88177720      -0.00253347
C        0.81824803      -0.05813144      -0.07373864       0.80819371      -0.09092694      -0.07142932
C       -0.53284778      -0.62346709       0.07569591      -0.50241781      -0.63931068       0.07352811
H        1.30414873      -0.10957632      -1.03969286       1.25219726      -0.14259301      -1.08768054
H        1.47419890      -0.03310999       0.78702651       1.43223673      -0.06164722       0.84633304
H       -0.83909133      -1.00106709       1.04288196      -0.77921357      -0.98696082       1.09092605
H       -1.00913563      -1.07752986      -0.78383422      -0.95925354      -1.06790368      -0.84308736
11
Properties=species:S:1:pos:R:3:uff:R:3 energy=-5266.66846310103 AE=-43.36464522163715 id=123 smile="CCC[O]" BS-DFT=-5271.2491196957935
C        1.26960143       0.04740122       0.29910769       1.26716398       0.04816514       0.30316670
C        0.06281555      -0.11328572      -0.60996871       0.04563991      -0.11080917      -0.59722019
C       -1.24945497       0.03404154       0.14174944      -1.25049551       0.04406364       0.19576252
O       -2.38179379      -0.09394211      -0.58857177      -2.34451523      -0.10687305      -0.65687454
H        1.27297143      -0.70127809       1.09509199       1.26256339      -0.72584039       1.10006179
H        2.20147977      -0.06116292      -0.25610377       2.19159850      -0.06936744      -0.30063006
H        1.28379419       1.03124553       0.77447679       1.27372845       1.05608189       0.77029437
H        0.08678474       0.62884227      -1.41203176       0.08265225       0.65771089      -1.39966089
H        0.07601603      -1.09353482      -1.09326401       0.07153875      -1.11598136      -1.07141650
H       -1.30578394       1.00814715       0.66794584      -1.29436543       1.05068324       0.66368970
H       -1.31643042      -0.68647406       0.98156826      -1.30550905      -0.72783340       0.99282709
9
Properties=species:S:1:pos:R:3:uff:R:3 energy=-5234.12660807299 AE=-38.10559851742346 id=124 smile="[CH2]C=CO" BS-DFT=-5238.686382162973
C       -1.59350580      -0.08011509      -0.19093423      -1.58951132       0.04244293      -0.44668091
C       -0.37472135      -0.10137509       0.44446632      -0.32573190      -0.22656064       0.29496926
C        0.84056800       0.08979940      -0.17346299       0.83730137       0.22148647      -0.16531667
O        1.98293926       0.04628777       0.55429888       2.00892188      -0.03672223       0.53674413
H       -1.67454023       0.09514866      -1.25641927      -2.06321535      -0.91797216      -0.73780848
H       -2.50932606      -0.23708529       0.35933339      -2.28507685       0.61904020       0.19773529
H       -0.34211185      -0.28172859       1.51507512      -0.36298937      -0.79329663       1.21722810
H        0.93324544       0.27601722      -1.23724454       0.88221518       0.78931510      -1.08755356
H        2.73745260       0.19305103      -0.01511267       2.89808636       0.30226695       0.19068283
10
Properties=species:S:1:pos:R:3:uff:R:3 energy=-5248.34940629 AE=-38.68699257251956 id=125 smile="[CH2]CO[CH2]" BS-DFT=-5252.893637517784
C       -1.55885199       0.07934892       0.73232038      -1.46801872      -0.08358385       0.96770066
C       -0.40951004      -0.34486785      -0.08094788      -0.44356716      -0.25443102      -0.14034973
O        0.66998537       0.54447141       0.13836917       0.78713915       0.27196371       0.29001993
C        1.77248812       0.27719690      -0.58062773       1.70260194       0.09675562      -0.75674322
H       -1.52093548       1.01306237       1.27224229      -1.60897283       0.99387690       1.19787660
H       -2.45722440      -0.51950894       0.75378393      -2.44008383      -0.52312133       0.65921625
H       -0.09500536      -1.37031286       0.16873633      -0.35183149      -1.34341789      -0.35946907
H       -0.65517884      -0.35142390      -1.15720129      -0.81219767       0.28251336      -1.04554743
H        1.67761763      -0.30983386      -1.48697769       2.55127295      -0.52651886      -0.40625120
H        2.57661499       0.98186780      -0.43841565       2.08365765       1.08596336      -1.08517092
8
Properties=species:S:1:pos:R:3:uff:R:3 energy=-5215.01943695641 AE=-32.639831562756626 id=126 smile="[C]=CCO" BS-DFT=-5219.645171395132
C        0.78062391       1.58983214      -0.43205538       0.99044177       1.69065245      -0.08639457
C        0.70165821       0.34116210      -0.04090964       0.60967364       0.42266379      -0.01226648
C       -0.77920879       0.05610411      -0.09103181      -0.84324872       0.06836905      -0.07572600
O        1.60156642      -0.58161191       0.34062641       1.57087872      -0.56538216       0.18007064
H       -1.32604885       0.94291385      -0.42786189      -1.38730651       0.75571015      -0.75906137
H       -0.98408589      -0.74692980      -0.80393020      -0.96612669      -0.96820135      -0.45350037
H       -1.14746018      -0.19878227       0.90613465      -1.28587061       0.13700111       0.93993053
H        1.15295518      -1.40268820       0.54902785       1.31155840      -1.54081304       0.26694762
12
Properties=species:S:1:pos:R:3:uff:R:3 energy=-5284.93449306 AE=-47.989271018694126 id=127 smile="CCCO" BS-DFT=-5289.437782598205
C       -1.51176010      -0.00935591       0.39620472      -1.50731306      -0.00796470       0.40554567
C       -0.32714064      -0.08973312      -0.55155558      -0.33926770      -0.09307007      -0.57268928
C        0.99600782       0.06419520       0.16192797       0.99951183       0.06238977       0.14649702
O        2.03417743      -0.02315449      -0.79444553       2.04154444      -0.02160305      -0.78490385
H       -2.45357946      -0.12312178      -0.14145359      -2.46358607      -0.12430434      -0.14668963
H       -1.54452801       0.95109156       0.91579633      -1.51071027       0.97775042       0.91787013
H       -1.47085685      -0.79340821       1.15587321      -1.43488621      -0.81600203       1.16446091
H       -0.39893754       0.68656277      -1.31785913      -0.44465163       0.70869646      -1.33556444
H       -0.32583986      -1.04697289      -1.07947976      -0.36918643      -1.07656529      -1.09014068
H        1.02616976       1.03122767       0.68234376       1.03536023       1.05050586       0.65829599
H        1.10035377      -0.72122520       0.92292823       1.11125227      -0.74484275       0.90510524
H        2.87593369       0.07389441      -0.35028063       2.88193259       0.08500972      -0.26778708
5
Properties=species:S:1:pos:R:3:uff:R:3 energy=-6177.17980006836 AE=-23.04628105084703 id=128 smile="[O]C#CO" BS-DFT=-6182.346644850276
O        2.27163352      -0.12760921       0.56358048       2.45931196       0.05768426       0.67909063
C        1.10761505      -0.07428948       0.50664203       1.10885217      -0.05910885       0.51505505
C       -0.14458144       0.29084668       0.61416084      -0.08336547      -0.16219309       0.37025345
O       -1.23898028      -0.31511857       0.20082983      -1.43388063      -0.27912574       0.20613726
H       -1.99568685       0.22617058       0.44163731      -2.05091803       0.44274343       0.55631409
9
Properties=species:S:1:pos:R:3:uff:R:3 energy=-5234.32962691524 AE=-38.30861735967301 id=129 smile="CC[C]=O" BS-DFT=-5238.98563848446
C       -1.07088537      -0.17971725       0.09644466      -1.05167691      -0.18265361       0.09631765
C        0.32912480       0.36186935      -0.10969356       0.35485980       0.36306535      -0.11117114
C        1.42394838      -0.65454807       0.10495985       1.36821368      -0.71124631       0.12233937
O        2.58555313      -0.50924470       0.01340193       2.55902635      -0.47211828       0.00484688
H       -1.27950366      -0.99980403      -0.59083560      -1.25316967      -1.01165006      -0.61572907
H       -1.81307462       0.60039381      -0.07274212      -1.79303994       0.62498868      -0.08017582
H       -1.20068233      -0.55563773       1.11145752      -1.17211233      -0.55430641       1.13661323
H        0.55200301       1.18976551       0.57176500       0.53437085       1.20002602       0.59732736
H        0.47351666       0.74692312      -1.12475770       0.45352816       0.74389462      -1.15036847
8
Properties=species:S:1:pos:R:3:uff:R:3 energy=-6228.53317624 AE=-33.475444736746795 id=130 smile="O=CCO" BS-DFT=-6233.472189967479
O        1.38605122       1.42509708       0.07271295       1.33470476       1.28432536       0.72092471
C        1.08392358       0.27526173       0.18690636       1.10462475       0.23171246       0.14743668
C       -0.29017475      -0.29433710      -0.01608669      -0.29164467      -0.29576120       0.07066868
O       -1.20686857       0.69259736      -0.36480294      -1.09440754       0.60607333      -0.63737932
H        1.83317944      -0.49815052       0.46662987       1.92122609      -0.32392621      -0.30213461
H       -0.55060043      -0.81301018       0.92068418      -0.68804369      -0.43290616       1.10110843
H       -0.18821574      -1.07857878      -0.78355855      -0.28210099      -1.27966276      -0.44830674
H       -2.06729474       0.29112040      -0.48248518      -2.00435872       0.21014518      -0.65231784
10
Properties=species:S:1:pos:R:3:uff:R:3 energy=-5251.02301973 AE=-41.36060601251938 id=131 smile="C1COC1" BS-DFT=-5255.535966450057
C       -0.08580026       0.75720079      -0.23005301      -0.08463388       0.74701573      -0.22699037
C        0.98141308      -0.10878115       0.44721112       0.95651383      -0.11528037       0.43823440
O        0.14397816      -1.27161619       0.38664364       0.14294495      -1.26169510       0.38338234
C       -0.90844676      -0.53521610      -0.25153031      -0.88335679      -0.53043598      -0.24202514
H       -0.49295779       1.55945098       0.38155877      -0.50909618       1.52081457       0.44879409
H        0.18545818       1.15409778      -1.20593334       0.21341904       1.08896134      -1.24180813
H        1.22830631       0.15882440       1.47839316       1.16024519       0.18378430       1.49009821
H        1.90896510      -0.24838415      -0.11499365       1.87340377      -0.24247634      -0.17861066
H       -1.13983277      -0.93632568      -1.24223155      -1.07814069      -0.90847437      -1.26989184
H       -1.82108325      -0.52925069       0.35093516      -1.79129925      -0.48221377       0.39881711
10
Properties=species:S:1:pos:R:3:uff:R:3 energy=-5249.28127186 AE=-39.61885814251946 id=132 smile="C[C]OC" BS-DFT=-5253.897276442723
C        1.79124783      -0.13531824      -0.08013207       1.82018935      -0.13651945      -0.08043178
C        0.38535019      -0.35003323       0.37581047       0.36295871      -0.30210974       0.30747946
O       -0.39166595       0.22775802      -0.48583696      -0.45905789       0.32295521      -0.64102732
C       -1.79784984       0.13191566      -0.22026578      -1.78651244       0.13286938      -0.22390755
H        1.92537134      -0.56047084      -1.08172701       2.00248383      -0.60165328      -1.07186554
H        2.50170504      -0.59089375       0.60446119       2.45861275      -0.63505676       0.67747983
H        1.99803794       0.93816329      -0.16205511       2.07998907       0.94205367      -0.12173580
H       -2.01780922       0.59963365       0.73691300      -1.96969285       0.60807886       0.76678018
H       -2.30335618       0.65457020      -1.02928161      -2.46107836       0.61886953      -0.95849934
H       -2.09103116      -0.91532475      -0.19549818      -2.04789217      -0.94948742      -0.19188421
9
Properties=species:S:1:pos:R:3:uff:R:3 energy=-5232.95453190473 AE=-36.93352234916347 id=133 smile="[CH]=CCO" BS-DFT=-5237.502934811892
C        0.44193469       1.60188489       0.02036989       0.28333793       1.63033337       0.16025062
C        0.34872660       0.29520963       0.09391569       0.30205396       0.30561326       0.07140921
C       -0.88920870      -0.46106829      -0.26261683      -0.95638765      -0.44102512      -0.24408080
O        1.41093672      -0.46314727       0.51340965       1.48933205      -0.38230196       0.31106078
H        1.14657867       2.39456417       0.19453332       1.18161775       2.18388419       0.40186435
H       -0.68904819      -1.16559203      -1.07566012      -0.71327093      -1.41809692      -0.71150942
H       -1.25388907      -1.03008926       0.59799768      -1.52488731      -0.62072594       0.69223279
H       -1.67670384       0.21650911      -0.58329701      -1.59008507       0.13607362      -0.95171795
H        1.16067312      -1.38827095       0.50134773       1.52828928      -1.39375450       0.27049042
9
Properties=species:S:1:pos:R:3:uff:R:3 energy=-4219.9438063841 AE=-36.60092293813341 id=134 smile="[CH]C=[C]C" BS-DFT=-4224.207847174608
C        2.24093888       0.62446900      -0.59752475       2.27926172       0.70236504      -0.46399199
C        1.03378988       0.03410236      -0.49196076       0.98413492       0.01286190      -0.20798610
C       -0.20618728       0.54159783      -0.19067394      -0.16233930       0.64581820      -0.45986986
C       -1.55935175       0.01228872      -0.07520712      -1.48722834      -0.00362164      -0.21819058
H        3.24443675       0.22894757      -0.65174272       2.86629810       0.12805164      -1.21041730
H        1.04175766      -1.04548398      -0.71288175       0.98605893      -1.00016521       0.18416205
H       -1.60315611      -1.04033407      -0.38291067      -1.57956786      -0.92087444      -0.83734166
H       -2.25958566       0.57080807      -0.70353185      -2.29562938       0.70326161      -0.49640258
H       -1.93264236       0.07360451       0.95185435      -1.59098879      -0.26769710       0.85545881
8
Properties=species:S:1:pos:R:3:uff:R:3 energy=-5217.39839501 AE=-35.01878961634702 id=135 smile="C=C=CO" BS-DFT=-5222.016653832677
C       -1.68541300       0.09503058      -0.00843535      -1.69046180       0.09844682      -0.03073601
C       -0.40456172      -0.05078448       0.15132318      -0.42682805      -0.07543292       0.23322428
C        0.87195079      -0.25024949       0.31810687       0.83682620      -0.24938708       0.49726062
O        1.79767248       0.75365332       0.27759488       1.79513025       0.49454184      -0.17916985
H       -2.34420569       0.29132991       0.83217950      -2.43731085      -0.48023575       0.49536045
H       -2.14609256       0.03497676      -0.98993541      -1.99253745       0.82149968      -0.77597654
H        1.24484759      -1.25369961       0.49986857       1.13610971      -0.97366103       1.24350572
H        2.66580211       0.37974301       0.42404709       2.77907199       0.36422844       0.02128066
7
Properties=species:S:1:pos:R:3:uff:R:3 energy=-4188.34805630777 AE=-32.28798118563009 id=136 smile="[CH]=CC#C" BS-DFT=-4192.623932717492
C       -1.54712487      -0.53414725      -0.25713160      -1.47970010      -0.61156976      -0.29027431
C       -0.62734714       0.27531624       0.21468652      -0.65061680       0.28757634       0.21896505
C        0.76887844       0.02409443       0.19801233       0.76424329       0.04567171       0.20834422
C        1.95755417      -0.14622819       0.20538784       1.95285762      -0.15607791       0.20015117
H       -2.62210198      -0.53384634      -0.33993829      -2.54787877      -0.43800358      -0.28674492
H       -0.93788175       1.22448883       0.66077332      -1.03512052       1.20563459       0.64392775
H        3.00802314      -0.30967772       0.20550904       2.99621528      -0.33323138       0.19293022
12
Properties=species:S:1:pos:R:3:uff:R:3 energy=-4271.54621251 AE=-47.279116578293724 id=137 smile="C[C]CC" BS-DFT=-4275.939760826636
C        1.93374000       0.37085151      -0.12389872       1.97034257       0.36405666      -0.12066223
C        0.52364688       0.75252836      -0.29956362       0.50456330       0.73594358      -0.29272247
C       -0.40519379      -0.30533442       0.11876118      -0.42140927      -0.39149919       0.15357330
C       -1.88505566       0.00432098      -0.02819667      -1.87479258       0.02058821      -0.03469049
H        2.64314875       1.13888908      -0.42660743       2.60063862       1.21243594      -0.45742492
H        2.12326317       0.10573636       0.92784395       2.19058205       0.15581755       0.94759842
H        2.14605929      -0.55142595      -0.68665747       2.21417025      -0.52910818      -0.73373191
H       -0.13624025      -1.22086621      -0.43773324      -0.22042198      -1.30352892      -0.44913727
H       -0.15865087      -0.56865246       1.16283752      -0.24393261      -0.62089207       1.22657623
H       -2.50565031      -0.83053127       0.30322782      -2.54105608      -0.80534741       0.29242435
H       -2.12809531       0.22071515      -1.06873018      -2.07756783       0.23889556      -1.10511421
H       -2.15097191       0.88376887       0.55871684      -2.10111643       0.92263829       0.57331120
10
Properties=species:S:1:pos:R:3:uff:R:3 energy=-5252.28097772 AE=-42.61856400251963 id=138 smile="CCC=O" BS-DFT=-5256.905010799277
C       -1.29885629       0.04998012      -0.12222327      -1.30514589       0.05194348      -0.12906505
C        0.00230334      -0.16634934       0.60032682       0.00766331      -0.15618440       0.56308249
C        1.27388087       0.03720403      -0.19124476       1.29730973       0.03251950      -0.17527938
O        0.04145403      -0.48856295       1.76057903       0.03006057      -0.48266139       1.73982578
H       -1.36219909      -0.61975668      -0.98380324      -1.38999310      -0.64878697      -0.98583878
H       -2.13758665      -0.12518537       0.54662358      -2.15027399      -0.13097357       0.56855905
H       -1.34140044       1.06903548      -0.51541151      -1.36838801       1.09547847      -0.50231918
H        1.09536129       0.32603154      -1.22569093       1.10950803       0.32710483      -1.22958693
H        1.85307353      -0.88686536      -0.16889238       1.87383002      -0.91613918      -0.16638926
H        1.87396943       0.80446854       0.29973665       1.89542933       0.82769923       0.31701128
9
Properties=species:S:1:pos:R:3:uff:R:3 energy=-5232.98533915833 AE=-36.96432960276343 id=139 smile="C[C]=CO" BS-DFT=-5237.544857818338
C        1.54412919       0.01678096      -0.08957354       1.49547619       0.01277027      -0.08922367
C        0.14854102      -0.40363941      -0.18552382       0.17002631      -0.64808998      -0.27278242
C       -1.07415804       0.01078456       0.00631862      -0.96809191      -0.01679459      -0.00749697
O       -2.18097850      -0.75855613      -0.22360698      -2.17774320      -0.67336277      -0.19387343
H        1.76087695       0.87071669      -0.73877490       1.56532971       0.91195276      -0.73723562
H        1.82383272       0.27956110       0.93529122       1.62929767       0.30868640       0.97278079
H        2.21278186      -0.79058363      -0.39982666       2.29914978      -0.69842104      -0.37018422
H       -1.27285641       1.02289229       0.37002088      -0.96183097       1.00535124       0.35286555
H       -2.96216880      -0.24795641      -0.01440228      -3.05161358      -0.20209228       0.00507253
10
Properties=species:S:1:pos:R:3:uff:R:3 energy=-4237.99808038 AE=-41.013792772119814 id=140 smile="[CH]C1CC1" BS-DFT=-4242.228353191972
C        1.31822500      -0.26433764       0.86102603       1.41205589      -0.65890901       0.87680418
C        0.45677277      -0.53894521      -0.21574288       0.47803158      -0.36909854      -0.28653325
C       -0.33011570       0.83791144      -0.04354784      -0.34242278       0.89872681      -0.12735813
C       -1.01709318      -0.46721695       0.04513942      -0.99590980      -0.46064890       0.06620136
H        2.33505750      -0.12342977       0.44934502       2.38388393      -0.14941381       0.71106764
H        0.75937566      -0.72725998      -1.24668867       0.74903236      -0.65372541      -1.32526697
H       -0.18802840       1.40598348       0.86347340      -0.18852204       1.46390704       0.81735398
H       -0.33731842       1.40066941      -0.96718144      -0.61130050       1.39580077      -1.08332172
H       -1.33973761      -0.76871981       1.03243916      -1.23166294      -0.69955842       1.12591868
H       -1.65713762      -0.75465498      -0.77826220      -1.65318570      -0.76708053      -0.77486577
6
Properties=species:S:1:pos:R:3:uff:R:3 energy=-5178.6317188931 AE=-23.53492182327318 id=141 smile="[C]#CC[O]" BS-DFT=-5183.877102536808
C        2.21115156       0.03217012      -0.00608348       2.18046479       0.07402009      -0.01770262
C        0.94243392       0.07808825      -0.02038932       0.97662966       0.00983085      -0.00148810
C       -0.49163463      -0.02469144       0.00618152      -0.48460429      -0.06908870       0.01847104
O       -1.00743843       1.14646234      -0.31785566      -1.02257168       1.17035600      -0.32449413
H       -0.82828816      -0.38423151       1.00838188      -0.82605592      -0.35146266       1.03562767
H       -0.82622426      -0.84779775      -0.67023494      -0.82386256      -0.83365558      -0.71041386
7
Properties=species:S:1:pos:R:3:uff:R:3 energy=-5198.64461595489 AE=-29.906414723150192 id=142 smile="[C]1=CCO1" BS-DFT=-5203.248605088103
C        0.89333738       0.94841446      -0.36667127       0.95488869       0.99634330      -0.38645169
C        0.87450990      -0.31994611       0.03367066       0.80550603      -0.30015640       0.03273689
C       -0.61753656      -0.09451496       0.07699620      -0.59453898      -0.04781758       0.06055202
O       -0.41369920       1.29325242      -0.37505604      -0.45645928       1.24975713      -0.35810934
H        1.55873036      -1.11986114       0.23288676       1.45988822      -1.13466340       0.24509743
H       -1.21379763      -0.62531877      -0.66465623      -1.15243069      -0.66022983      -0.68243188
H       -1.08154426      -0.08202589       1.06282993      -1.01685400      -0.10323321       1.08860656
7
Properties=species:S:1:pos:R:3:uff:R:3 energy=-5197.88090956941 AE=-29.14270833767023 id=143 smile="[C]C=CO" BS-DFT=-5202.588786290233
C       -1.73286000       0.45800250      -0.63781671      -2.15221460      -0.01674970      -0.72514025
C       -1.03484661      -0.28860806       0.23816035      -0.98076349      -0.14008983       0.18533005
C        0.26334633      -0.09696323      -0.23745592       0.24987731       0.09008304      -0.25901279
O        1.27058532       0.16769845       0.59444072       1.33388944      -0.02905690       0.60299192
H       -1.27802734      -0.63159615       1.24055165      -1.14344750      -0.42066820       1.21813590
H        0.44989256      -0.00782798      -1.30081265       0.41855731       0.37132727      -1.29220891
H        2.06190974       0.39929446       0.10293256       2.27410152       0.14515431       0.26990408
7
Properties=species:S:1:pos:R:3:uff:R:3 energy=-6208.40954385984 AE=-26.99321651850005 id=144 smile="C=CO[O]" BS-DFT=-6213.633142147594
C       -1.06791077      -0.09168224       0.18720701      -1.06896351      -0.10300466       0.18481492
C        0.21885791      -0.21466659      -0.09006367       0.22190203      -0.22800661      -0.09348999
O        1.03477783       0.88691407      -0.00486551       1.06352911       0.87605477      -0.01288450
O        2.27819085       0.62789927      -0.30361047       2.36682127       0.75373498      -0.29300964
H       -1.71313250      -0.95452056       0.12167235      -1.72460131      -0.96176821       0.12231269
H       -1.49294407       0.85853990       0.47965933      -1.47819528       0.85585765       0.47623107
H        0.74216075      -1.11248385      -0.38999905       0.61950769      -1.19286792      -0.38397455
9
Properties=species:S:1:pos:R:3:uff:R:3 energy=-5232.97079828003 AE=-36.94978872446336 id=145 smile="C[C]1CO1" BS-DFT=-5237.56276158493
C       -1.27619848      -0.03219284       0.11079191      -1.18388063      -0.04663299       0.08894266
C        0.11140822      -0.44427490       0.39572207       0.13087134      -0.73585248       0.44945768
C        1.40352288       0.17515926       0.24621583       1.29961839       0.16405758       0.29270696
O        0.95606014      -0.96454460      -0.53815626       0.97510687      -0.80071974      -0.67809269
H       -1.70140671       0.48394229       0.97088953      -1.42441540       0.71933455       0.85588746
H       -1.31758447       0.64259507      -0.75467927      -1.14685855       0.43858497      -0.91149318
H       -1.89588079      -0.90227752      -0.11049624      -1.99445184      -0.80401337       0.08150557
H        1.52458734       1.08416740      -0.33840846       1.13077948       1.19274014      -0.09265753
H        2.19549186      -0.04257417       0.95456790       2.21323034      -0.12749867       0.85019007
7
Properties=species:S:1:pos:R:3:uff:R:3 energy=-6206.98969098651 AE=-25.573363645170502 id=146 smile="[CH]=COO" BS-DFT=-6212.097291938316
C       -1.49259451       0.01562909      -0.79259507      -1.46570900      -0.07527669      -0.86350855
C       -0.41682352       0.16985290      -0.06988281      -0.46228031       0.21719756      -0.04990233
O        0.67607302      -0.62626171      -0.21365029       0.70927244      -0.52820503      -0.10343512
O        1.64542250      -0.17503032       0.73709109       1.73007195      -0.24183099       0.71395186
H       -2.45798948       0.47257851      -0.89470529      -2.38346962       0.49734121      -0.83201304
H       -0.30938890       0.93720862       0.69453756      -0.55622023       1.03498341       0.65422647
H        2.35530089      -0.79397708       0.53920481       2.42833476      -0.90420948       0.48068072
7
Properties=species:S:1:pos:R:3:uff:R:3 energy=-6211.92940410968 AE=-30.513076768340397 id=147 smile="C=C[O]O" BS-DFT=-6216.856470275282
C       -0.91726842       0.52401317      -0.45109922      -0.91106990       0.50542372      -0.44436758
C        0.15746142      -0.37657855      -0.11942338       0.10469922      -0.29596463      -0.14885664
O        0.00857854      -1.50769741       0.28461518      -0.13735195      -1.58509463       0.31119244
O        1.37782193       0.17033701      -0.30557476       1.41206288       0.15335499      -0.29921964
H       -1.92958850       0.17132079      -0.33295911      -1.93152350       0.16275179      -0.32988480
H       -0.71705755       1.52312860      -0.80753924      -0.73021963       1.51061691      -0.80315279
H        2.02005258      -0.50452360      -0.05851615       2.19340288      -0.45108814      -0.07620765
7
Properties=species:S:1:pos:R:3:uff:R:3 energy=-5197.17903935256 AE=-28.440838120820445 id=148 smile="[CH]C[C]=O" BS-DFT=-5201.914362301575
C       -1.17697004      -0.71038136       0.33962363      -1.24598859      -0.73334361       0.12367092
C       -0.03130150       0.14987102       0.27872290      -0.02460182       0.14952669       0.28641589
C        1.32327839      -0.50673125       0.45052716       1.20571699      -0.67953497       0.13209348
O        2.26783985      -0.33273619      -0.22145338       2.30979031      -0.16836221       0.22607091
H       -2.02650360      -0.09978922      -0.01595884      -2.17062128      -0.12884382       0.23620690
H        0.01823013       1.05593410      -0.34263883      -0.03770894       0.94538840      -0.48824563
H       -0.37457323       0.44383288       1.32212238      -0.03658668       0.61516952       1.29473255
6
Properties=species:S:1:pos:R:3:uff:R:3 energy=-6188.55012438 AE=-20.775201200573065 id=149 smile="[CH]C1OO1" BS-DFT=-6193.900568191484
C        0.97697543      -0.42640279      -0.47860576       1.06808595      -0.33122240      -0.54370909
C       -0.23400737       0.28926366      -0.14261450      -0.24327406       0.23629393      -0.04191772
O       -0.68238673      -0.73781328       0.70543012      -0.94057843      -0.65243617       0.73953101
O       -1.39585575      -0.37596071      -0.51926643      -1.33218893      -0.44350485      -0.53027290
H        1.70855709      -0.07573661       0.27716160       1.87214006      -0.11609267       0.19021102
H       -0.37328267       1.32664971       0.15789498      -0.42418458       1.30696216       0.18615769
6
Properties=species:S:1:pos:R:3:uff:R:3 energy=-6193.54966853 AE=-25.77474535057354 id=150 smile="OC#CO" BS-DFT=-6198.404628994233
O       -1.82276007       0.35227430       0.31520516      -1.94334537       0.38560618       0.01488589
C       -0.57685984       0.18933417      -0.06324001      -0.58836797       0.31866679      -0.14006540
C        0.58712089       0.11552775      -0.31634046       0.60783503       0.25968001      -0.27687385
O        1.83761286       0.08830341      -0.71329020       1.96282114       0.19298650      -0.43185853
H       -2.38499508      -0.29329433      -0.12097966      -2.47520477      -0.45748612       0.19030327
H        2.35988123      -0.45214529      -0.11472999       2.43626193      -0.69945336      -0.36976653
6
Properties=species:S:1:pos:R:3:uff:R:3 energy=-4170.58236091151 AE=-28.16368995128323 id=151 smile="[C]1=C[C]=C1" BS-DFT=-4174.937484159646
C        0.08333368       0.80148127       0.00949143       0.08353289       0.98092539       0.01164318
C        1.15659592       0.07656683      -0.00076239       0.98477895       0.01165578      -0.00128830
C       -0.08333366      -0.80148127      -0.00949142      -0.08353290      -0.98092541      -0.01164310
C       -1.15659592      -0.07656683       0.00076239      -0.98477895      -0.01165577       0.00128827
H        2.21631620      -0.04261373      -0.00372332       2.06590537      -0.02777414      -0.00332898
H       -2.21631622       0.04261374       0.00372332      -2.06590537       0.02777415       0.00332893
9
Properties=species:S:1:pos:R:3:uff:R:3 energy=-6243.21333605537 AE=-34.51420039020377 id=152 smile="COC[O]" BS-DFT=-6248.222250952749
C       -1.09736228       0.44825493      -0.02171140      -1.08450031       0.44815685      -0.02001154
O        0.24939470       0.72937388       0.26077384       0.26454500       0.74062471       0.26698589
C        1.09507596      -0.33896612      -0.02479055       1.06097553      -0.38050782      -0.04477131
O        2.36349143      -0.11355040       0.22650908       2.39220349      -0.08293649       0.24176973
H       -1.25142945       0.22160037      -1.08414892      -1.22923528       0.23247120      -1.10217663
H       -1.67139273       1.33605272       0.23279996      -1.69960583       1.33705223       0.22932730
H       -1.47032058      -0.39498825       0.57304137      -1.45391660      -0.40006274       0.59853873
H        0.99949966      -0.63913021      -1.09627788       0.98654382      -0.63271910      -1.12630249
H        0.78304329      -1.24864691       0.54304625       0.76299018      -1.26207883       0.56588204
8
Properties=species:S:1:pos:R:3:uff:R:3 energy=-5215.82393263 AE=-33.44432723634691 id=153 smile="[C]1CCO1" BS-DFT=-5220.429366256348
C       -0.56025958       1.28482563      -0.49321671      -0.57824747       1.25524809      -0.48726582
C       -0.76995282      -0.17146796      -0.08197205      -0.77135701      -0.17861826      -0.08001111
C        0.73081184      -0.17720847       0.18235842       0.71114268      -0.13191400       0.16499235
O        0.73818059       1.20997358      -0.24301768       0.80458601       1.21189123      -0.23199764
H       -1.13568564      -0.80441320      -0.89102805      -1.05865943      -0.82792691      -0.93415690
H       -1.42790123      -0.29061774       0.77934303      -1.37074768      -0.27924195       0.84967440
H        1.35973149      -0.78454215      -0.46826392       1.28535935      -0.79497182      -0.51923701
H        1.06507534      -0.26654972       1.21579695       0.97792355      -0.25446638       1.23800174
5
Properties=species:S:1:pos:R:3:uff:R:3 energy=-6175.36033457089 AE=-21.226815553376582 id=154 smile="[C]1O[CH]O1" BS-DFT=-6180.422737538402
C       -1.37173323       0.00910098       0.06561016      -1.25004293       0.00566040      -0.18333353
O       -0.36199225       0.99110975       0.00749471      -0.33895113       1.02922329       0.07872074
C        0.51566533      -0.00341403      -0.02336265       0.55567479       0.00064413       0.37372950
O       -0.37409064      -0.98622276       0.02888734      -0.35149942      -1.02305913       0.10091463
H        1.59215080      -0.01057395      -0.07862955       1.38481870      -0.01246870      -0.37003134
4
Properties=species:S:1:pos:R:3:uff:R:3 energy=-6154.68838777506 AE=-14.196272919459261 id=155 smile="[C]=C1OO1" BS-DFT=-6160.10520923766
C        1.55139413       0.00974025      -0.02004735       1.59102981       0.00998848      -0.02055909
C        0.22195602       0.00139267      -0.00286739       0.26777942       0.00168112      -0.00346021
O       -0.88162461      -0.75319074       0.03910580      -0.92477146      -0.69163275       0.03737163
O       -0.89172555       0.74205782      -0.01619106      -0.93403778       0.67996316      -0.01335233
7
Properties=species:S:1:pos:R:3:uff:R:3 energy=-4187.67532537901 AE=-31.61525025687024 id=156 smile="[C]1C=[C]C1" BS-DFT=-4191.991286149902
C        0.15971262      -0.48266440      -1.08779633       0.18990263      -0.27757583      -1.29972683
C        1.12210721      -0.52653876      -0.11123611       1.00337266      -0.58482709      -0.08569949
C        0.02440131      -0.12449805       0.60659497       0.09960285       0.10458720       0.71477886
C       -0.83832654       0.44563191      -0.47313466      -0.73503426       0.42876925      -0.47565925
H        2.07875779      -0.98400649       0.06236825       1.92526967      -1.12630112       0.09669363
H       -0.65677427       1.49488788      -0.68050486      -0.75211935       1.51786980      -0.69519539
H       -1.88987812       0.17718791      -0.50036362      -1.73099420      -0.06252221      -0.43926386
13
Properties=species:S:1:pos:R:3:uff:R:3 energy=-4290.02632154148 AE=-52.11782144786048 id=157 smile="[CH2]CCC" BS-DFT=-4294.227030124049
C       -1.16856070      -0.97242493       0.27319937      -1.20502627      -0.88465684       0.47569028
C       -0.03076197      -0.22089449      -0.31352858      -0.05099192      -0.21256404      -0.26746265
C        1.24588215      -0.40166030       0.50344640       1.25210014      -0.38078743       0.51884670
C       -0.36875506       1.25520290      -0.50548233      -0.35797743       1.27137961      -0.48723874
H       -2.19078251      -0.68364936       0.06487574      -2.15089009      -0.78133918      -0.09787793
H       -1.00495327      -1.90036626       0.80600765      -0.99653851      -1.96586765       0.62343862
H        0.16772889      -0.63807634      -1.31628478       0.06671805      -0.70191002      -1.25942993
H        2.09044883       0.10168449       0.02905055       2.09381457       0.09489034      -0.02846018
H        1.50175183      -1.45754446       0.60969231       1.48782237      -1.45939822       0.64309058
H        1.12492003       0.01521924       1.50599380       1.16678401       0.08612984       1.52393466
H        0.44991265       1.78509633      -0.99609005       0.47423561       1.75680656      -1.04048342
H       -0.55328919       1.73736981       0.45731689      -0.49535674       1.79172265       0.48531584
H       -1.26354167       1.38004337      -1.11819697      -1.28469379       1.38559438      -1.08936382
12
Properties=species:S:1:pos:R:3:uff:R:3 energy=-5284.5482545 AE=-47.60303245869454 id=158 smile="CCOC" BS-DFT=-5289.1049218499475
C       -1.79496229       0.04783591       0.04540284      -1.79916678       0.04010307       0.04079560
C       -0.36418870      -0.35282473      -0.20862048      -0.34436894      -0.33444757      -0.19777200
O        0.48803150       0.60819720       0.36092104       0.48799959       0.64602614       0.38366248
C        1.84026821       0.30913150       0.16866605       1.83732081       0.30152799       0.16413457
H       -2.00653700       1.02101553      -0.39878693      -2.01839004       1.02641104      -0.42058586
H       -1.99251498       0.11073281       1.11599369      -2.00398769       0.09398080       1.13115362
H       -2.47726592      -0.68463726      -0.38844893      -2.46360823      -0.72533161      -0.41298232
H       -0.15576677      -1.34165347       0.22685832      -0.16215649      -1.33273258       0.26216644
H       -0.16982966      -0.43089092      -1.28889438      -0.17663243      -0.39552576      -1.29752276
H        2.11146814      -0.65139603       0.62694545       2.08871626      -0.67041121       0.64434202
H        2.09731462       0.26503401      -0.89818214       2.07417300       0.27127841      -0.92281095
H        2.42398285       1.09945544       0.63814545       2.48010094       1.07912127       0.62541916
5
Properties=species:S:1:pos:R:3:uff:R:3 energy=-5161.05685994124 AE=-19.601467033326117 id=159 smile="[C]#CO[CH]" BS-DFT=-5166.243915540297
C        2.33251489       0.19519311       0.53296974       2.28941181       0.38007320       0.33015413
C        1.09258079       0.12199755       0.28341419       1.13802459       0.02785819       0.39283581
O       -0.15667075      -0.10490992       0.19062650      -0.16591379      -0.37214561       0.46498517
C       -1.22211250       0.19760792      -0.40255828      -1.13456520       0.20749998      -0.38972049
H       -2.04631243      -0.40988866       0.01060618      -2.12695741      -0.24328575      -0.18319629
7
Properties=species:S:1:pos:R:3:uff:R:3 energy=-5199.83140012373 AE=-31.09319889199105 id=160 smile="[CH]=CC=O" BS-DFT=-5204.524754106577
C        1.17707660       0.16091127      -0.73138677       1.15156519       0.14558602      -0.82974428
C        0.33600099       0.09508485       0.26760686       0.33695096       0.08982609       0.21519274
C       -1.09630632      -0.21221643       0.07480090      -1.08271401      -0.21410642       0.03125455
O       -1.88374169      -0.27694755       0.98059606      -1.84936687      -0.26520645       1.02802697
H        2.22168625       0.35133927      -0.91754075       2.20180423       0.37012944      -0.69657059
H        0.64895183       0.26416744       1.29981025       0.72540345       0.27038860       1.21004415
H       -1.40366766      -0.38233883      -0.97388657      -1.48364297      -0.39661728      -0.95820353
6
Properties=species:S:1:pos:R:3:uff:R:3 energy=-6191.12728958 AE=-23.352366400573374 id=161 smile="C#COO" BS-DFT=-6196.323196149855
C       -1.64138130      -0.11989579      -0.16647950      -1.72080534      -0.14163784      -0.16149646
C       -0.45757479      -0.29504412      -0.09365692      -0.52406068      -0.27314098      -0.10155020
O        0.79514289      -0.55883526       0.00597654       0.83171069      -0.42257759      -0.03350625
O        1.55287622       0.65183032      -0.32711792       1.63436595       0.61032427      -0.31556724
H       -2.69093542       0.02736763      -0.22872114      -2.77151816      -0.02611798      -0.21414592
H        2.44187240       0.29457723      -0.21221373       2.55030755       0.25315013      -0.19594660
10
Properties=species:S:1:pos:R:3:uff:R:3 energy=-6262.09586473 AE=-39.75532490292062 id=162 smile="CCOO" BS-DFT=-6266.893092307487
C       -0.94795967      -0.71494414      -0.01246934      -0.96683034      -0.72825696      -0.01193993
C        0.28655410       0.14499378      -0.02165096       0.27862420       0.14715219      -0.03896233
O        1.12782469      -0.33357735      -1.03987624       1.13125403      -0.29675800      -1.06045864
O       -0.12293139       1.47046436      -0.24302631      -0.09851650       1.47703389      -0.27701276
H       -1.63220709      -0.38257952       0.76629189      -1.65002063      -0.39012738       0.79600124
H       -1.44578531      -0.63323410      -0.97897084      -1.49992207      -0.66811902      -0.98488547
H       -0.68007255      -1.75595346       0.15976273      -0.68302921      -1.78489331       0.17996088
H        0.81291955       0.08430213       0.94197743       0.78546590       0.06071069       0.95233615
H        1.99878850       0.05354925      -0.94643160       2.00626445       0.14719358      -0.91041347
H        0.60286917       2.06697906      -0.05712236       0.69671017       2.03606430      -0.07614126
7
Properties=species:S:1:pos:R:3:uff:R:3 energy=-6206.28318023 AE=-24.866852888660105 id=163 smile="C[C]O[O]" BS-DFT=-6211.725595384364
C       -0.82594691      -0.29118313       0.10468749      -0.83081162      -0.29194987       0.10904536
C        0.52648296       0.27937434       0.26588813       0.48897519       0.33329217       0.52047493
O        1.33313583       0.33707216      -0.63182131       1.35956554       0.36984206      -0.56919366
O        2.44474630       0.98414950       0.12324785       2.45546087       0.92499676      -0.09727804
H       -1.35754894       0.27135943      -0.66825929      -1.29791213       0.30831673      -0.69972787
H       -0.73653308      -1.32910664      -0.22869865      -0.66283887      -1.32994262      -0.24728740
H       -1.38433618      -0.25166565       1.03495578      -1.51243897      -0.31455523       0.98396667
12
Properties=species:S:1:pos:R:3:uff:R:3 energy=-4274.47709602 AE=-50.21000008829378 id=164 smile="C1CCC1" BS-DFT=-4278.6220466399645
C        1.04034038       0.30016600      -0.15072528       1.02375080       0.29537912      -0.14831722
C       -0.31198845       1.04529018      -0.07174810      -0.30701393       1.02862560      -0.07060020
C       -1.04034034      -0.30016596       0.15072562      -1.02375082      -0.29537894       0.14831728
C        0.31198841      -1.04529022       0.07174776       0.30701376      -1.02862557       0.07060011
H        1.55167495       0.38698057      -1.10940366       1.49265244       0.36629503      -1.15416974
H        1.75205206       0.56623289       0.63077278       1.70512196       0.55634694       0.69088854
H       -0.39517585       1.74934702       0.75617032      -0.37325722       1.70152672       0.81226596
H       -0.59557951       1.57010645      -0.98400224      -0.58572706       1.51147397      -1.03279215
H       -1.75205266      -0.56623301      -0.63077181      -1.70512218      -0.55634721      -0.69088787
H       -1.55167415      -0.38698028       1.10940442      -1.49265163      -0.36629471       1.15417000
H        0.39517554      -1.74934641      -0.75617123       0.37325673      -1.70152652      -0.81226650
H        0.59557961      -1.57010723       0.98400143       0.58572715      -1.51147444       1.03279178
5
Properties=species:S:1:pos:R:3:uff:R:3 energy=-6178.03751786714 AE=-23.903998849626987 id=165 smile="[O]C=C=O" BS-DFT=-6183.225495391644
O       -1.25359898      -0.97289215      -0.03979350      -1.32084654      -1.02545220      -0.04196700
C       -0.56479758       0.06325309      -0.01117435      -0.51385487       0.10343976      -0.00947818
C        0.81828119      -0.02826260       0.01693328       0.78225703      -0.02297219       0.01626241
O        1.95936602      -0.14919567       0.03950863       2.01366233      -0.14297853       0.04071921
H       -0.95925064       1.08709733      -0.00547406      -0.96121795       1.08796316      -0.00553644
7
Properties=species:S:1:pos:R:3:uff:R:3 energy=-5198.41419222167 AE=-29.67599098993105 id=166 smile="[C]1=COC1" BS-DFT=-5203.033624583215
C        0.25090743       0.01529167       1.05002387       0.19909698       0.01631116       1.01562623
C        1.13758678      -0.03830096       0.06848565       1.11773407      -0.03921714      -0.00164221
O        0.19651639      -0.02914168      -0.97080636       0.10566340      -0.02704358      -1.01779204
C       -0.85704750       0.03104102       0.04344084      -0.80311191       0.02827538       0.00541807
H        2.19628300      -0.07993586      -0.12795859       2.19874097      -0.07767266      -0.02621319
H       -1.43053703       0.95192244      -0.05226387      -1.37638487       0.98189540      -0.00907585
H       -1.49370907      -0.85087663      -0.01092155      -1.44173865      -0.88254855       0.03367900
7
Properties=species:S:1:pos:R:3:uff:R:3 energy=-5198.08069013102 AE=-29.342488899280397 id=167 smile="OC1=[C]C1" BS-DFT=-5202.688257985921
O        1.74894135      -0.18423956      -0.09496780       1.73577690      -0.13561873      -0.12677505
C        0.49814152      -0.44047302       0.23834689       0.39430457      -0.32735212       0.17407589
C       -0.44592076      -1.08835603       0.80090302      -0.65472586      -1.08176629       0.82288235
C       -0.93838159       0.10681007       0.04562217      -0.94241826       0.06280873       0.07623506
H        1.78619591       0.60494775      -0.63998123       2.01928175       0.64921624      -0.69956059
H       -1.41958619      -0.01365823      -0.92678919      -1.37755019      -0.13230031      -0.92540614
H       -1.22939023       1.01496901       0.57686612      -1.17466890       0.96501249       0.67854848
9
Properties=species:S:1:pos:R:3:uff:R:3 energy=-4222.00205791896 AE=-38.65917447299398 id=168 smile="CC1=C[CH]1" BS-DFT=-4226.186507577819
C        1.30871710       0.02279755       0.03797282       1.34485444       0.07780183       0.01483196
C       -0.14944111      -0.06235602      -0.07112041      -0.13116725      -0.02185659      -0.15497124
C       -1.27609280      -0.68616432       0.16947657      -1.38910455      -0.69069908       0.11091564
C       -1.35133705       0.55671866      -0.58064761      -1.33779575       0.47434483      -0.66629018
H        1.73366563      -0.84149340       0.54696039       1.70351365      -0.76532029       0.64040397
H        1.74728286       0.10274988      -0.96005728       1.83523388       0.03500646      -0.97937086
H        1.59108250       0.93030059       0.57693022       1.59597140       1.03825694       0.51004651
H       -1.78969475      -1.52969281       0.59666810      -1.95198302      -1.48841482       0.58262813
H       -1.81418238       1.50713986      -0.31618282      -1.66952279       1.34088072      -0.05819392
8
Properties=species:S:1:pos:R:3:uff:R:3 energy=-4204.50553320812 AE=-34.804053924067375 id=169 smile="[CH]C#CC" BS-DFT=-4209.062519117328
C        2.55939580      -0.19679371      -0.04593897       2.67195651      -0.17264291      -0.03658435
C        1.23270491      -0.02878790      -0.02094270       1.20943982      -0.14965748      -0.01306860
C       -0.00246635      -0.02797197       0.00008961       0.00427218      -0.13081634       0.00631208
C       -1.43560397      -0.08276768       0.02668456      -1.45843429      -0.10781047       0.02983042
H        3.11995925       0.74597129      -0.05320964       3.05791973       0.86688148      -0.07262959
H       -1.79472663      -0.67974076      -0.81800181      -1.85131369      -0.64724482      -0.85647919
H       -1.75542338      -0.62378446       0.92367040      -1.82149004      -0.60219324       0.95431111
H       -1.92383964       0.89387519       0.00884417      -1.81235023       0.94348378       0.00950378
9
Properties=species:S:1:pos:R:3:uff:R:3 energy=-5234.30886943536 AE=-38.28785987979336 id=170 smile="CC=C[O]" BS-DFT=-5238.959057138023
C       -1.12550833      -0.15332838       0.21178795      -1.11795948      -0.16738556       0.22636798
C        0.10733602       0.38138998      -0.40926988       0.13339078       0.36528012      -0.39332844
C        1.41153621      -0.03588940      -0.02369336       1.33084856      -0.05778385       0.00320983
O        2.43964865       0.39804138      -0.52872600       2.48048292       0.45146643      -0.58720667
H       -1.19155190      -1.23997942       0.09144185      -1.18051289      -1.26533586       0.07149190
H       -1.13917300       0.03258922       1.29109317      -1.12624789       0.05354187       1.31472310
H       -2.02235798       0.28798217      -0.21719575      -2.00209401       0.31197731      -0.24357189
H        0.05296447       1.12523938      -1.19601857       0.05927678       1.10827309      -1.17829473
H        1.46710588      -0.79604492       0.78058057       1.42281522      -0.80003356       0.78660890
7
Properties=species:S:1:pos:R:3:uff:R:3 energy=-5196.67881538233 AE=-27.94061415059059 id=171 smile="[CH]OC=[CH]" BS-DFT=-5201.356310159826
C        1.81183997       0.01462739      -0.01970009       1.93405386       0.10007529      -0.35269196
O        0.66296227      -0.47022149      -0.38875307       0.62109401      -0.31666469      -0.68707382
C       -0.46102229       0.20147375       0.08209800      -0.47998406       0.17893232       0.00332017
C       -1.65796160      -0.20132015      -0.22848168      -1.69746372      -0.22524110      -0.32699507
H        2.52678053      -0.67989983      -0.51268538       2.53578188      -0.78101963      -0.04852071
H       -0.20481184       1.05649399       0.70607290      -0.34969198       0.89252786       0.80885358
H       -2.67778705       0.07884635      -0.04062665      -2.56379000       0.15138994       0.20103183
7
Properties=species:S:1:pos:R:3:uff:R:3 energy=-4185.69823750137 AE=-29.63816237923038 id=172 smile="[C]C1C=C1" BS-DFT=-4189.979578027436
C        1.59110286       0.02575298      -0.99528924       1.52746311       0.04769498      -1.06914974
C        0.75163486      -0.11358030       0.11770256       0.63121094      -0.10409451       0.14173798
C       -0.73007361      -0.52511946      -0.17901624      -0.62328104      -0.63910129      -0.16661336
C       -0.58621148       0.70009173       0.08056827      -0.45767876       0.77300600       0.13297219
H        1.13175427      -0.36855525       1.10972410       1.04833033      -0.36400660       1.13627143
H       -1.26352011      -1.42878238      -0.39937280      -1.25346799      -1.48069901      -0.43213822
H       -0.89468680       1.71019270       0.26568336      -0.87257657       1.76720044       0.25691973
10
Properties=species:S:1:pos:R:3:uff:R:3 energy=-5248.27866903 AE=-38.61625531251957 id=173 smile="C[C]CO" BS-DFT=-5252.940352393797
C        1.50676485       0.08251915      -0.56941614       1.56218092       0.09008167      -0.55491864
C        0.15510396      -0.13643126      -1.11039735       0.16745656      -0.13631153      -1.12126821
C       -0.87372367      -0.05737844      -0.09578834      -0.90236998      -0.05090798      -0.04140255
O       -2.17210060      -0.26381242      -0.59576163      -2.15513827      -0.26699574      -0.62456835
H        1.72874430      -0.65140836       0.21976114       1.79727007      -0.68256407       0.20721608
H        2.28930656       0.02675898      -1.32346580       2.30265591       0.01807625      -1.37770509
H        1.56916670       1.06199377      -0.07197093       1.63178931       1.09962742      -0.09767705
H       -0.62373315      -0.79756600       0.68936075      -0.71090290      -0.82649134       0.73341435
H       -0.78452095       0.93273428       0.39259091      -0.87657197       0.95773500       0.42817597
H       -2.79500801      -0.19740971       0.12913906      -2.81636965      -0.20224968       0.11278514
9
Properties=species:S:1:pos:R:3:uff:R:3 energy=-5232.72080552416 AE=-36.69979596859321 id=174 smile="OC1[CH]C1" BS-DFT=-5237.166677653807
O        1.62265769       0.04327179      -0.52544880       1.57369604      -0.07047951      -0.58418083
C        0.46801959       0.28848680       0.21797418       0.46470913       0.29028677       0.18482032
C       -0.69393001       0.80206603      -0.48353471      -0.67586896       0.80917298      -0.66938215
C       -0.76577579      -0.57508853      -0.00311861      -0.74853777      -0.58140031      -0.05452559
H        2.09060128      -0.68949598      -0.12151674       2.10909581      -0.66825692      -0.00210347
H        0.65494905       0.64975581       1.22903151       0.60968504       0.77249353       1.17627197
H       -1.31359775       1.68035367      -0.41062267      -1.29698786       1.51538845      -0.07800990
H       -0.65782721      -1.36686912      -0.74008634      -0.60058153      -1.40240608      -0.78744724
H       -1.40509685      -0.83248045       0.83732218      -1.43520989      -0.66479891       0.81455690
10
Properties=species:S:1:pos:R:3:uff:R:3 energy=-5249.02699981 AE=-39.36458609251986 id=175 smile="[CH]OCC" BS-DFT=-5253.671011281326
C        2.22559620       0.29218744       0.19521189       2.21985631       0.29435901       0.21268655
O        1.06519778       0.10903260      -0.32805355       1.00670607       0.09125436      -0.45840414
C       -0.05070632       0.02957841       0.60122791      -0.00324518       0.02949904       0.51839704
C       -1.31316670      -0.18839269      -0.18506215      -1.34539202      -0.19094571      -0.16315069
H        2.89362416       0.31745191      -0.69698274       3.04603445       0.34912360      -0.52560585
H        0.16356408      -0.78853853       1.28789182       0.17494953      -0.81925744       1.21949124
H       -0.06265618       0.96124562       1.16568448      -0.05715481       0.98346199       1.09348181
H       -1.49292167       0.63427337      -0.87778531      -1.56090996       0.64754082      -0.85904787
H       -2.16177114      -0.25037836       0.49750237      -2.15056997      -0.24126759       0.60003400
H       -1.26676019      -1.11645977      -0.75558850      -1.33027443      -1.14376808      -0.73383583
5
Properties=species:S:1:pos:R:3:uff:R:3 energy=-5163.2800199742 AE=-21.824627066285757 id=176 smile="[C]OC#C" BS-DFT=-5167.954286734483
C        2.00918359       0.85710510      -0.57089785       2.04571373       0.94277796      -0.59554740
O        1.34031483      -0.19794289      -0.24100599       1.36704432      -0.24578858      -0.23290880
C        0.02149823      -0.17291741      -0.08832892       0.01083427      -0.23784605      -0.07169303
C       -1.15848517      -0.22944260       0.06693885      -1.18634305      -0.23212808       0.07092393
H       -2.21251147      -0.25680220       0.20016245      -2.23724927      -0.22701526       0.19609384
9
Properties=species:S:1:pos:R:3:uff:R:3 energy=-4222.23170977197 AE=-38.888826326003255 id=177 smile="[C]1=CCC1" BS-DFT=-4226.425830472083
C        0.09062383      -1.32903272       0.05249658       0.03804166      -1.38690688       0.05179719
C        1.14039138      -0.52375486       0.07903982       1.10717051      -0.49464186       0.07623109
C        0.22190205       0.68585598      -0.01289015       0.16792689       0.66203226      -0.01489723
C       -0.99288126      -0.29494354      -0.04184995      -0.93089746      -0.25503703      -0.04000894
H        2.21189908      -0.63283506       0.13952155       2.18518471      -0.59768931       0.13686479
H        0.32913136       1.27519595      -0.92599762       0.29660875       1.22652905      -0.96481321
H        0.23469374       1.33940759       0.86191712       0.19809549       1.29349058       0.90047500
H       -1.66486494      -0.22801978       0.81344470      -1.58037366      -0.19037251       0.86080026
H       -1.57089527      -0.29187353      -0.96568205      -1.48175690      -0.25740430      -1.00644896
11
Properties=species:S:1:pos:R:3:uff:R:3 energy=-4256.39701643474 AE=-45.771324664947315 id=178 smile="[CH2]C=CC" BS-DFT=-4260.6285668087485
C        0.56170010       1.37669751       0.32579512       0.73980096       1.36879697       0.35602095
C        0.20998420      -0.01772825       0.03383504       0.25895128      -0.01393237       0.04294031
C        1.12209606      -0.98563855       0.03363561       1.13120152      -1.02770607       0.02741652
C       -1.24741208      -0.30101323      -0.26798743      -1.19389542      -0.25873445      -0.25147894
H        0.76263178       2.07640769      -0.47655716       0.53816038       2.04429091      -0.50151414
H        0.45016433       1.77781039       1.32599670       0.22957155       1.75173844       1.26450281
H        2.16255970      -0.77993908       0.24912596       2.18313154      -0.85932828       0.23912061
H        0.85322571      -2.01352157      -0.18362889       0.80372853      -2.03857059      -0.19726134
H       -1.66300296      -1.01305336       0.44736852      -1.61314814      -0.97311211       0.48829430
H       -1.84810994       0.60628461      -0.22107649      -1.77200880       0.68800440      -0.19566409
H       -1.36383690      -0.72630617      -1.26650698      -1.30549338      -0.68144686      -1.27237699
8
Properties=species:S:1:pos:R:3:uff:R:3 energy=-5215.84452144725 AE=-33.464916053597335 id=179 smile="[CH]=CC[O]" BS-DFT=-5220.172791793065
C        1.27268345       0.91835856      -0.22191648       1.20188322       0.93747424      -0.24504615
C        0.46765977      -0.18774488       0.18534421       0.48527424      -0.10851423       0.14812378
C       -1.00331722      -0.18181632      -0.10020111      -0.98458043      -0.15128281      -0.11209961
O        1.03330206      -1.11099806       0.76172308       1.10511813      -1.16621823       0.80356985
H        2.33706762       1.07128499      -0.09530317       2.26795173       0.98076534      -0.06253423
H       -1.47295208       0.68484793       0.36929167      -1.48334841       0.70558153       0.38853904
H       -1.45783998      -1.09552974       0.27602581      -1.41455002      -1.09511736       0.28422705
H       -1.17660361      -0.09840249      -1.17496399      -1.17774846      -0.10268848      -1.20477973
10
Properties=species:S:1:pos:R:3:uff:R:3 energy=-5251.26298317 AE=-41.60056945251927 id=180 smile="OC1CC1" BS-DFT=-5255.691883705944
O        1.62348353      -0.53814337      -0.17256223       1.60810946      -0.44181653      -0.25700384
C        0.37715768      -0.33676089       0.41640021       0.39232744      -0.33529186       0.42488169
C       -0.80023973      -0.50904294      -0.46968138      -0.80861554      -0.51802212      -0.48338549
C       -0.43284344       0.86168809       0.03491978      -0.43200603       0.86969975       0.01175390
H        2.24997491       0.06714542       0.22684835       2.27247398       0.00695304       0.32607687
H        0.29414678      -0.69742862       1.43805668       0.30285379      -0.71784695       1.46475809
H       -1.68114879      -0.99478280      -0.07335548      -1.70114407      -0.94988644       0.01660959
H       -0.58577695      -0.72252938      -1.50776246      -0.57338244      -0.69696805      -1.55452407
H        0.01157524       1.54209683      -0.67909710       0.03401941       1.51922777      -0.75990769
H       -1.05632921       1.32775767       0.78623363      -1.09463599       1.26395139       0.81074094
6
Properties=species:S:1:pos:R:3:uff:R:3 energy=-6190.32198533345 AE=-22.54706215402348 id=181 smile="C=[C]O[O]" BS-DFT=-6195.740836277926
C       -1.00010563       0.02508718      -0.06519039      -1.01018492       0.12587929      -0.04297206
C        0.27879086       0.08362155      -0.19448528       0.24166991       0.40440657       0.29079681
O        1.45908505       0.16436296      -0.37391153       1.27940026      -0.42424978      -0.11653952
O        2.33879363      -0.26655781       0.63762383       2.54021379      -0.13488122       0.22532981
H       -1.54031565       0.85852862       0.36741409      -1.80984356       0.77829438       0.27986618
H       -1.53624828      -0.86504250      -0.37145071      -1.24125548      -0.74944924      -0.63648122
5
Properties=species:S:1:pos:R:3:uff:R:3 energy=-5166.59548744946 AE=-25.140094541546205 id=182 smile="[CH]=C=C=O" BS-DFT=-5171.45354528777
C       -1.28948196      -0.24956143       0.28613882      -1.38161636      -0.39779384       0.29078792
C       -0.06550629       0.00505948       0.43166150      -0.10376282      -0.20337841       0.45135115
C        1.21708688      -0.03918059       0.62176256       1.15361751      -0.01213489       0.60934882
O        2.36692986       0.04448428       0.77727340       2.36765194       0.17254351       0.76189645
H       -2.22902849       0.23919826       0.09171586      -2.03589027       0.44076362       0.09516779
8
Properties=species:S:1:pos:R:3:uff:R:3 energy=-5215.86862351611 AE=-33.48901812245731 id=183 smile="C[C]=C[O]" BS-DFT=-5220.1775036980835
C       -1.14542000       0.07385877       0.21563302      -1.10317153       0.07473699       0.20145980
C        0.22537647      -0.25891501       0.57747734       0.25802316      -0.30790960       0.67896374
C        1.48147376      -0.14024519      -0.05156060       1.33971669      -0.11548276      -0.06736932
O        2.55673677      -0.48322001       0.41773960       2.58587319      -0.48701561       0.41790501
H       -1.25526414       1.14736948       0.02145195      -1.14322612       1.16632436       0.00104550
H       -1.45848510      -0.46166899      -0.68846787      -1.35167949      -0.48283268      -0.72627566
H       -1.84090245      -0.19045449       1.01380731      -1.84783958      -0.17643820       0.98440932
H        1.43648470       0.31327545      -1.06809359       1.26230367       0.32861751      -1.05215123
9
Properties=species:S:1:pos:R:3:uff:R:3 energy=-6241.99796148589 AE=-33.29882582072423 id=184 smile="CCO[O]" BS-DFT=-6247.148017025527
C       -1.03073028      -0.11520365      -0.18355190      -1.02934744      -0.11046056      -0.18138856
C        0.34559843       0.31717060       0.24219213       0.38662190       0.26442498       0.22851644
O        1.25319054      -0.77609236      -0.03006578       1.25003353      -0.80695134      -0.04309290
O        2.47052176      -0.48684272       0.30888401       2.44843129      -0.40744872       0.33681517
H       -1.74100051       0.68942872       0.00907012      -1.71771033       0.73454211       0.03147836
H       -1.35560408      -0.99563810       0.37106507      -1.36682772      -1.00215642       0.38845618
H       -1.05872478      -0.34585299      -1.24859762      -1.06323000      -0.33751852      -1.26814241
H        0.40942279       0.53049901       1.31018494       0.39366499       0.49925988       1.31706045
H        0.70732611       1.18253150      -0.31502486       0.69836379       1.16630858      -0.34554663
10
Properties=species:S:1:pos:R:3:uff:R:3 energy=-4240.858708 AE=-43.874420392119646 id=185 smile="C1=CCC1" BS-DFT=-4245.0181977542725
C        0.96160363       0.60828170      -0.02054256       0.94663641       0.63842197      -0.01306804
C        0.86150332      -0.70256922      -0.24353421       0.84207538      -0.73094157      -0.24598256
C       -0.63281042      -0.73651495      -0.04717557      -0.63473658      -0.67341139      -0.03550558
C       -0.51579297       0.79593525       0.21349306      -0.52730708       0.73351710       0.20379901
H        1.79368225       1.30114877      -0.00822329       1.76638259       1.34843285       0.00397398
H        1.58163904      -1.47574625      -0.48054474       1.54736884      -1.51983383      -0.48388895
H       -0.98820059      -1.32115606       0.80437694      -0.94858464      -1.25307535       0.86057010
H       -1.22263516      -1.00909074      -0.92527199      -1.19564712      -0.92405964      -0.96287696
H       -1.03667290       1.42591326      -0.51111510      -1.02162559       1.35498276      -0.57523392
H       -0.80231621       1.11379824       1.21853745      -0.77456221       1.02596710       1.24821291
12
Properties=species:S:1:pos:R:3:uff:R:3 energy=-4274.54304086 AE=-50.27594492829303 id=186 smile="CC1CC1" BS-DFT=-4278.670078491251
C        1.31606704      -0.02633408       0.65794285       1.29461814      -0.01201578       0.67612228
C        0.26758325      -0.25830002      -0.39229313       0.28918463      -0.28783822      -0.44198258
C       -0.80299418       0.76075398      -0.63119660      -0.78605354       0.77174978      -0.62418371
C       -1.14583702      -0.55588219       0.00189136      -1.13374015      -0.56338102       0.01782479
H        1.73489058      -0.96905031       1.01739623       1.71176866      -0.97541371       1.03572572
H        0.89660368       0.49754385       1.51996192       0.83740749       0.52135794       1.53771135
H        2.13854780       0.58034403       0.27219955       2.12381144       0.60679078       0.27489445
H        0.62123394      -0.77596320      -1.27734630       0.60799595      -0.81525330      -1.36613189
H       -0.80796882       1.64026203       0.00033595      -0.76388036       1.62343764       0.08920654
H       -1.13010031       0.94128397      -1.64634072      -1.15521904       0.87863861      -1.66605574
H       -1.70685348      -1.27368229      -0.58131602      -1.70808149      -1.24437422      -0.64518853
H       -1.38117246      -0.56097577       1.05876492      -1.31781176      -0.50369852       1.11205732
7
Properties=species:S:1:pos:R:3:uff:R:3 energy=-6204.93278287 AE=-23.516455528660117 id=187 smile="[CH]CO[O]" BS-DFT=-6210.241014666089
C        1.27178049      -0.65355999      -0.37157296       1.28578225      -0.65114567      -0.37232173
C        0.04583916       0.05075914      -0.54426518      -0.02471866       0.08921023      -0.55366815
O       -1.12453308      -0.78171358      -0.32975825      -1.08467291      -0.79825626      -0.32582555
O       -2.21347138      -0.09714371      -0.49814344      -2.18616809      -0.09339408      -0.49905881
H        2.06235886       0.09232610      -0.56284301       2.14005915       0.03604767      -0.54888051
H       -0.02445705       0.47994676      -1.55846956      -0.06865229       0.48627133      -1.59260902
H       -0.01751699       0.90938528       0.14604475      -0.06162944       0.93126677       0.17335613
12
Properties=species:S:1:pos:R:3:uff:R:3 energy=-4274.58043412 AE=-50.31333818829353 id=188 smile="C=CCC" BS-DFT=-4278.834258301862
C       -0.59002575       1.40038976       0.07432509      -0.58217748       1.38178908       0.07337120
C       -0.07470437       0.17728352       0.00938552      -0.06257048       0.14851005       0.00788561
C        1.33754869      -0.04769781      -0.46853515       1.35097760      -0.03825706      -0.47422964
C       -0.88340737      -1.03015553       0.41135794      -0.89933772      -1.03370308       0.41730996
H       -0.01661549       2.27403853      -0.21244269       0.00419699       2.24861521      -0.21721940
H       -1.60386519       1.57191113       0.41639078      -1.59999574       1.53898711       0.41833606
H        1.60491877      -1.10357570      -0.46196633       1.64213589      -1.10931001      -0.47446847
H        2.05698071       0.47768897       0.16249609       2.04990648       0.51390589       0.18915794
H        1.47339674       0.31965471      -1.48755773       1.44890689       0.35090711      -1.50981157
H       -1.20165637      -0.96384317       1.45353612      -1.20637955      -0.92653902       1.47924683
H       -1.78565473      -1.12198211      -0.19636414      -1.80737997      -1.08954040      -0.21972244
H       -0.31691566      -1.95371231       0.29937450      -0.33828290      -1.98536488       0.31014392
10
Properties=species:S:1:pos:R:3:uff:R:3 energy=-5251.07238694 AE=-41.40997322251951 id=189 smile="C=COC" BS-DFT=-5255.675059306326
C        1.94570542       0.07591888      -0.31364849       1.96994388       0.07146269      -0.31205122
C        0.66597225      -0.20699203      -0.11848771       0.71395781      -0.28381993      -0.07623130
O       -0.33160573       0.59706938      -0.53929819      -0.33338462       0.53150103      -0.50231809
C       -1.63444766       0.14656021      -0.24851022      -1.68925922       0.18011577      -0.26575629
H        2.70110804      -0.60585215       0.04606993       2.78500057      -0.55959559       0.01761061
H        2.25516156       0.97605212      -0.82688933       2.19145995       0.99307779      -0.83484642
H        0.35098220      -1.11128557       0.39783807       0.50880661      -1.20977818       0.44851779
H       -1.83843391      -0.81695516      -0.72582933      -1.92192335      -0.78820763      -0.75754227
H       -1.79268733       0.05531162       0.83057802      -1.87554171       0.09903631       0.82619657
H       -2.32175484       0.89017270      -0.64506208      -2.34905991       0.96620775      -0.68681875
11
Properties=species:S:1:pos:R:3:uff:R:3 energy=-5266.8506638035 AE=-43.54684592410649 id=190 smile="C[CH]CO" BS-DFT=-5271.335190595962
C        1.56956165       0.27921998       0.31621014       1.54068859       0.29446207       0.35715760
C        0.32381241      -0.51669272       0.37009032       0.32292884      -0.58542506       0.61255356
C       -0.98349752       0.10849080       0.09106156      -0.96255641       0.07565907       0.12698948
O       -2.01769251      -0.81106884       0.37547758      -2.04878695      -0.75335188       0.42874782
H        2.40875269      -0.25751197       0.75831875       2.44897042      -0.21680927       0.73837301
H        1.46439726       1.23347621       0.84256304       1.43060125       1.26361783       0.88785845
H        1.85858905       0.52930097      -0.71547374       1.66256513       0.47959086      -0.73137841
H        0.35682762      -1.59776237       0.40763242       0.45839145      -1.56856781       0.11168225
H       -1.03399616       0.42839587      -0.96689805      -0.90716085       0.23768252      -0.97308050
H       -1.09345909       1.02694540       0.69036542      -1.09029545       1.05639907       0.63725628
H       -2.85329541      -0.42279334       0.11860214      -2.85534601      -0.28325739       0.09179003
8
Properties=species:S:1:pos:R:3:uff:R:3 energy=-6226.02367768 AE=-30.96594617674691 id=191 smile="CC1OO1" BS-DFT=-6231.162965025935
C       -0.83475870       0.06877671       0.05209486      -0.84099385       0.06055616       0.05632735
C        0.64200720       0.13805256      -0.12394242       0.65957325       0.19915233      -0.15249387
O        1.44737888      -0.42240356       0.84931400       1.40081832      -0.45765224       0.80060848
O        1.31514296      -1.01148849      -0.49190704       1.27983788      -0.99648286      -0.42629972
H       -1.10976277      -0.88518320       0.49816255      -1.09950156      -0.91985201       0.51241517
H       -1.33075272       0.17646105      -0.91414600      -1.35651698       0.14982992      -0.92227859
H       -1.17202060       0.88335008       0.69548752      -1.19415499       0.87311393       0.72448448
H        1.04276576       1.05243484      -0.56506346       1.15093793       1.09133478      -0.59276329
7
Properties=species:S:1:pos:R:3:uff:R:3 energy=-5200.91486640353 AE=-32.17666517179077 id=192 smile="[CH2]C=C=O" BS-DFT=-5205.629142773298
C       -1.05999173      -0.26056462      -0.00145447      -0.97424128      -0.53462894      -0.04256825
C        0.16162227       0.41817517      -0.13977573       0.18434631       0.39402972       0.04164077
C        1.36629412      -0.07326440       0.15307046       1.39880208      -0.07125467      -0.03508223
O        2.41803190      -0.48804332       0.40287395       2.55246422      -0.51302447      -0.10793902
H       -1.97586984       0.23975713      -0.27034451      -1.60855315      -0.26244905      -0.91162685
H       -1.10644867      -1.27282157       0.36856213      -1.57391250      -0.46894188       0.88897669
H        0.19636195       1.43676161      -0.51293182       0.02109433       1.45626929       0.16659890
7
Properties=species:S:1:pos:R:3:uff:R:3 energy=-4187.59670453965 AE=-31.536629417510085 id=193 smile="[C]#CC=C" BS-DFT=-4191.981967713699
C        2.54910924       0.30969604       0.31049898       2.51027440       0.31649446       0.31646058
C        1.34492223      -0.07627813       0.48328355       1.37576249      -0.05772744       0.47902638
C        0.04410118      -0.50263668       0.66974336       0.02284300      -0.50551261       0.67285707
C       -0.98254414       0.37331319       0.84149645      -0.96554424       0.36633107       0.83898354
H       -0.15838316      -1.57051102       0.67827770      -0.18678365      -1.56724100       0.68259420
H       -1.99777827       0.02670199       0.98698528      -1.97859469       0.01416969       0.98377675
H       -0.79942707       1.43971462       0.83607726      -0.77795731       1.43348582       0.83266407
9
Properties=species:S:1:pos:R:3:uff:R:3 energy=-5232.31280421891 AE=-36.29179466334335 id=194 smile="[CH]=COC" BS-DFT=-5236.912258776604
C        2.09021911       0.28201593      -0.27810108       2.12541406       0.38600642      -0.25509997
C        0.85669658      -0.06775231      -0.01651700       0.91552412      -0.11200300      -0.04866860
O       -0.06473447       0.75220564       0.53448641      -0.07312087       0.68992865       0.51682172
C       -1.33528434       0.17370593       0.73336431      -1.38299356       0.19422530       0.75457768
H        2.96708374      -0.17556203      -0.69636840       2.90372168      -0.22485136      -0.69356465
H        0.51106478      -1.08073238      -0.24385420       0.70234284      -1.13933176      -0.32070894
H       -1.96232886       0.94304395       1.17740426      -2.00075144       0.99693168       1.20693091
H       -1.78046048      -0.14638125      -0.21371541      -1.84834574      -0.12352290      -0.20257631
H       -1.28225606      -0.68054347       1.41530031      -1.34179110      -0.66738302       1.45428736
10
Properties=species:S:1:pos:R:3:uff:R:3 energy=-5251.14807396 AE=-41.48566024251977 id=195 smile="CC1CO1" BS-DFT=-5255.701453844964
C       -1.24419615       0.11922725      -0.02501720      -1.23009809       0.13227999      -0.04310789
C        0.11023766      -0.43568377       0.28255421       0.11781922      -0.47854741       0.32584513
C        1.34098943       0.24416825      -0.10593932       1.32141945       0.28421356      -0.07224122
O        0.88250222      -0.89320555      -0.81778045       0.86581235      -0.82485854      -0.81512964
H       -1.20617012       0.76904671      -0.89972424      -1.18011003       0.71126049      -0.99095144
H       -1.95369055      -0.68539845      -0.22674362      -1.97721523      -0.67944163      -0.16329778
H       -1.62131999       0.69634089       0.82180347      -1.56215181       0.80557750       0.77410208
H        0.16328845      -1.09492866       1.14726477       0.21449598      -1.22590581       1.14107271
H        2.24937934       0.09594850       0.47051470       2.25594627       0.04331520       0.47563387
H        1.27897972       1.18448482      -0.64693231       1.17408189       1.23210666      -0.63192583
8
Properties=species:S:1:pos:R:3:uff:R:3 energy=-4201.50155131228 AE=-31.800072028227078 id=196 smile="[C]CC=[CH]" BS-DFT=-4205.830611178999
C       -1.80822437       0.05076821      -0.78302710      -1.82084465      -0.26276912      -0.72826002
C       -0.92051750       0.28221263       0.29543927      -0.88161972       0.41432280       0.24974601
C        0.40087183      -0.45571903       0.41403930       0.38182646      -0.38204975       0.36813097
C        1.55589649       0.03477612       0.08618151       1.56207820       0.15143021       0.05274389
H       -1.36745682       0.51440307       1.27268674      -1.37200760       0.46983852       1.24375459
H       -0.76561660       1.28671723      -0.21064107      -0.67783284       1.44838286      -0.10419978
H        0.30908375      -1.47025282       0.80655434       0.33588754      -1.40746377       0.72395293
H        2.59596322      -0.24290541       0.06991001       2.47251261      -0.43169175       0.14527439
8
Properties=species:S:1:pos:R:3:uff:R:3 energy=-6225.40738464 AE=-30.349653136746383 id=197 smile="C1COO1" BS-DFT=-6230.49620660543
C        0.74511558      -0.19156503       0.07739538       0.72767015      -0.18471527       0.07556298
C       -0.75806160      -0.13256554      -0.07518276      -0.74012487      -0.12710560      -0.07343419
O       -0.67333974       1.30240301      -0.08210330      -0.61493661       1.26350626      -0.07588785
O        0.77510872       1.24554985       0.06470795       0.71378780       1.21135498       0.05899197
H        1.12244254      -0.59467835       1.01917427       1.06094005      -0.57678356       1.06057891
H        1.30239347      -0.61414855      -0.76086609       1.25044916      -0.59715205      -0.81417898
H       -1.16685057      -0.51710213      -1.01158330      -1.10413837      -0.50473649      -1.05319536
H       -1.34680841      -0.49789325       0.76845786      -1.29364731      -0.48436827       0.82156251
11
Properties=species:S:1:pos:R:3:uff:R:3 energy=-5266.29625272611 AE=-42.992434846716606 id=198 smile="[CH2]COC" BS-DFT=-5270.82802357647
C        1.94518118       0.05188870       0.02041898       1.96071233       0.02767018       0.26326919
C        0.54361844      -0.33672802      -0.20554695       0.53239753      -0.31523227      -0.12186772
O       -0.31684483       0.62010357       0.35184736      -0.34245987       0.59731876       0.50425297
C       -1.66557694       0.31164388       0.14486291      -1.67108823       0.28751371       0.14866328
H        2.74641708      -0.61151049      -0.27134282       2.66409954      -0.69969105      -0.19440478
H        2.17461443       1.02410269       0.43050708       2.21611506       1.05213546      -0.08166156
H        0.33929611      -1.33193604       0.22958630       0.32576929      -1.35590161       0.21636383
H        0.33597215      -0.44221890      -1.28802180       0.44447778      -0.25605851      -1.23098312
H       -1.93445332      -0.65086020       0.59987240      -1.95384155      -0.73213864       0.49346931
H       -2.25793523       1.09797662       0.60957207      -2.34835785       1.00990768       0.64873295
H       -1.91028908       0.26753819      -0.92475954      -1.82782403       0.38447629      -0.94883836
7
Properties=species:S:1:pos:R:3:uff:R:3 energy=-6209.01341445 AE=-27.597087108660162 id=199 smile="[CH2]O[C]O" BS-DFT=-6213.916567402715
C       -1.42907788      -0.01869289       0.22269567      -1.37870069      -0.22354259       0.22189125
O       -0.14902280       0.46452857       0.14986728      -0.23355098       0.56939965       0.15201519
C        0.84315171      -0.40672449       0.10345446       0.82312349      -0.33968742       0.10482169
O        1.93041738       0.33450902       0.03884329       2.03012268       0.35384943       0.03266962
H       -1.98303500      -0.05958886      -0.70238636      -2.02989317      -0.01238105      -0.65189898
H       -1.88246099      -0.03801378       1.20165436      -1.93277451       0.00666044       1.15578578
H        2.67002757      -0.27601758       0.00413015       2.72167317      -0.35429844       0.00297431
5
Properties=species:S:1:pos:R:3:uff:R:3 energy=-5164.04006993101 AE=-22.584677023096447 id=200 smile="[C]C#CO" BS-DFT=-5168.853965510806
C        2.21601404      -0.30056727       0.07960882       2.51372165      -0.16218351       0.25979848
C        0.96665161      -0.00261381       0.07898583       1.06858166       0.00747417       0.10860915
C       -0.23286397       0.45896725       0.22929412      -0.12216832       0.14722452      -0.01600245
O       -1.43616100       0.28558340      -0.16714769      -1.47104094       0.30564912      -0.15706138
H       -1.51364067      -0.44136957      -0.80813888      -1.98909405      -0.29816430      -0.78274160
6
Properties=species:S:1:pos:R:3:uff:R:3 energy=-5179.65917722174 AE=-24.562380151913203 id=201 smile="[C]#CO[CH2]" BS-DFT=-5184.658350634527
C        2.44402132       0.47054103       0.00794684       2.48833529       0.20289691      -0.49729847
C        1.27696051       0.00100855      -0.09201923       1.42348665      -0.03275349       0.01667445
O        0.13035201      -0.57568221      -0.24178861       0.21765161      -0.30038277       0.60009085
C       -0.99497901      -0.08071099       0.17154658      -0.98285752       0.10952604      -0.02932429
H       -0.99710742       0.87591749       0.67638978      -1.53503997       0.80029971       0.64077300
H       -1.85924741      -0.69107387      -0.03331287      -1.61157604      -0.77958641      -0.24215307
5
Properties=species:S:1:pos:R:3:uff:R:3 energy=-6173.32077454537 AE=-19.187255527856905 id=202 smile="[CH]=C1OO1" BS-DFT=-6178.606064464483
C        0.99877562      -0.26057185      -0.11672238       1.08334845      -0.43477293      -0.17062262
C       -0.26399001      -0.06430126      -0.00759427      -0.19924894      -0.13958905      -0.03202971
O       -1.46586248      -0.63550772      -0.12261461      -1.52645531      -0.51405875      -0.08498938
O       -1.24737748       0.80284773       0.28376462      -1.19290484       0.76871033       0.27162566
H        1.97845437       0.15753309      -0.03683335       1.83526064       0.31971039       0.01601605
6
Properties=species:S:1:pos:R:3:uff:R:3 energy=-6191.90801044 AE=-24.13308726057312 id=203 smile="c1coo1" BS-DFT=-6197.0885173779725
C       -0.63111019      -0.32666973       0.00121200      -0.65278208      -0.25980055      -0.00344452
C        0.68724945      -0.17818441       0.03086812       0.69369764      -0.10815115       0.02682437
O        0.58867533       1.20431421      -0.05539115       0.52155301       1.19024341      -0.05648900
O       -0.83863471       1.04356316      -0.08744092      -0.77008255       1.04477091      -0.08552500
H       -1.43020742      -1.04350560       0.02104267      -1.33830879      -1.09595188       0.02689828
H        1.62402753      -0.69951763       0.08970929       1.54592277      -0.77111075       0.09173586
8
Properties=species:S:1:pos:R:3:uff:R:3 energy=-5216.041454 AE=-33.66184860634712 id=204 smile="CC1[C]O1" BS-DFT=-5220.717589985321
C       -0.85823569      -0.01354864       0.05807131      -0.84983175      -0.03256106       0.05631987
C        0.60880961       0.24237848       0.11889887       0.64003270       0.28146978       0.08678684
C        1.59669904      -0.87180686       0.23432212       1.52921105      -0.85679374       0.39559691
O        1.42301581      -0.37228384      -0.93348445       1.33396961      -0.40278564      -0.92578954
H       -1.33077295       0.52803181      -0.76448988      -1.34241968       0.60455047      -0.70733577
H       -1.31910217       0.32063451       0.98966528      -1.29087573       0.19364252       1.04918519
H       -1.07096298      -1.07612289      -0.06127111      -1.04355604      -1.09987160      -0.18884334
H        0.95054933       1.24271741       0.35828785       1.02346982       1.31234928       0.23407984
6
Properties=species:S:1:pos:R:3:uff:R:3 energy=-5184.14799017 AE=-29.051193100173805 id=205 smile="O=c1cc1" BS-DFT=-5188.776524322739
O        1.88316198      -0.50709885       0.33336237       1.86473481      -0.50213372       0.32733839
C        0.78167347      -0.21048757      -0.02608035       0.70624981      -0.19017816      -0.05069372
C       -0.50124775      -0.54068255      -0.54442900      -0.52441694      -0.55528654      -0.55505648
C       -0.24780037       0.74238817      -0.26232174      -0.26315104       0.76736197      -0.26424805
H       -1.25065265      -1.22413596      -0.91958992      -1.19973498      -1.31925487      -0.91498956
H       -0.66513468       1.74001674      -0.26786702      -0.58368166       1.79949132      -0.22927624
6
Properties=species:S:1:pos:R:3:uff:R:3 energy=-5184.31924016 AE=-29.22244309017333 id=206 smile="C=C=C=O" BS-DFT=-5189.1439514912045
C       -1.05685232       0.01097477      -0.71050256      -1.07918740       0.01120727      -0.71532751
C        0.22383582      -0.00234397      -0.43203098       0.19353750      -0.00200990      -0.43867295
C        1.46652633      -0.01523421      -0.16194688       1.44586323      -0.01501520      -0.16645260
O        2.60748790      -0.02706305       0.08602384       2.65499275      -0.02757190       0.09637811
H       -1.62250918      -0.90578401      -0.86787304      -1.60963296      -0.91915679      -0.86556210
H       -1.61848855       0.93945048      -0.79812560      -1.60557313       0.95254652      -0.79481817
8
Properties=species:S:1:pos:R:3:uff:R:3 energy=-5217.37965278 AE=-35.00004738634652 id=207 smile="C1=COC1" BS-DFT=-5221.94275618624
C        0.27628553       0.79193728       0.02100116       0.23374541       0.73483613       0.02475899
C        1.01861899      -0.27587447      -0.26903017       1.03356102      -0.33672988      -0.27913818
O        0.05613742      -1.24988707      -0.14861525      -0.04054515      -1.27582419      -0.12874358
C       -0.86724759      -0.16608570       0.18561164      -0.83019236      -0.19767199       0.17348024
H        0.41735306       1.85378970       0.10289117       0.35976129       1.80552119       0.11120566
H        2.03547195      -0.52855749      -0.53517278       2.08011221      -0.43500813      -0.53548474
H       -1.26411838      -0.30694180       1.19151646      -1.20629258      -0.24538983       1.21967797
H       -1.67250096      -0.11838047      -0.54820222      -1.63014984      -0.04973331      -0.58575636
4
Properties=species:S:1:pos:R:3:uff:R:3 energy=-6159.42821586 AE=-18.93610100439946 id=208 smile="O=C=C=O" BS-DFT=-6166.340130635467
O       -1.82408399       0.48583266       0.00284056      -1.87819870       0.48621037       0.00292484
C       -0.64361892       0.47759538       0.00100231      -0.64078182       0.47757534       0.00099786
C        0.64361892       0.46861220      -0.00100233       0.64078182       0.46863224      -0.00099786
O        1.82408399       0.46037492      -0.00284054       1.87819870       0.45999721      -0.00292484
9
Properties=species:S:1:pos:R:3:uff:R:3 energy=-5231.24564632 AE=-35.224636764432944 id=209 smile="[CH2]O[C]C" BS-DFT=-5235.884962365093
C        1.96209480      -0.12892891      -0.46596229       1.91720932       0.01856980      -0.64840359
O        0.66559688      -0.38889064      -0.18692360       0.76694129      -0.08841049       0.13288253
C       -0.20446270       0.59405016      -0.32136597      -0.28690070       0.11773024      -0.75922738
C       -1.54250641       0.06498276       0.03667167      -1.61224775       0.02609710      -0.02624995
H        2.21440086       0.87072876      -0.78410515       2.55061113       0.84529576      -0.26445299
H        2.63039419      -0.96350310      -0.34088892       2.48754017      -0.93250476      -0.60074231
H       -1.57392285      -0.98629415       0.33972606      -1.72330938      -0.98004358       0.42973438
H       -1.94934574       0.70334251       0.82756199      -1.66010236       0.80161321       0.76675698
H       -2.20224906       0.23451262      -0.82067647      -2.43974172       0.19165270      -0.74626035
6
Properties=species:S:1:pos:R:3:uff:R:3 energy=-4170.07662738573 AE=-27.65795642550347 id=210 smile="[C]=C1C=C1" BS-DFT=-4174.410348849296
C        2.11006984      -0.05324447       0.34000532       2.11304583      -0.05333796       0.33999398
C        0.82319971      -0.02079176       0.34725294       0.79017821      -0.01994585       0.34743908
C       -0.48660601       0.65066354       0.29805998      -0.43498990       0.69841830       0.29341773
C       -0.51818274      -0.62530643       0.41136773      -0.46898642      -0.67559993       0.41544225
H       -0.92456164       1.62763593       0.21492660      -0.95965628       1.64058021       0.21405546
H       -1.00391913      -1.57895682       0.49970463      -1.03959144      -1.59011476       0.50096869
8
Properties=species:S:1:pos:R:3:uff:R:3 energy=-6228.55776882 AE=-33.500037316746784 id=211 smile="C=COO" BS-DFT=-6233.374868637338
C        1.26049947      -0.25169926       0.01170466       1.26669751      -0.25293849       0.01177166
C       -0.03959626       0.00790050      -0.00036885      -0.03475945       0.00694091      -0.00032304
O       -0.54238489       1.13677924       0.55256122      -0.51240947       1.17876169       0.57973845
O       -0.92739357      -0.84332627      -0.56616313      -0.91533995      -0.89366376      -0.59300683
H        1.94102334       0.44595212       0.47046257       1.96034177       0.44045336       0.46993400
H        1.62903422      -1.15882190      -0.43729263       1.64894706      -1.16116858      -0.43639218
H       -1.49443360       1.18625390       0.46937056      -1.50216493       1.39300880       0.57955919
H       -1.82674871      -0.52303833      -0.50027440      -1.91131254      -0.71139394      -0.61128124
7
Properties=species:S:1:pos:R:3:uff:R:3 energy=-5198.4760749238 AE=-29.73787369206093 id=212 smile="C#CO[CH2]" BS-DFT=-5203.076638309851
C        1.86660895       0.56647027       0.01414938       2.02099246       0.50322524      -0.11268275
C        0.74280996       0.39009993      -0.35658606       0.82306105       0.57522351      -0.22781696
O       -0.45447898       0.20269858      -0.81170065      -0.53408412       0.65784340      -0.35897399
C       -1.45566132      -0.04465401       0.09015993      -1.36741325      -0.30770254       0.25636107
H        2.86171590       0.73005222       0.34544455       3.07258535       0.43992606      -0.01154751
H       -2.38981321      -0.30147647      -0.37844651      -1.96654106      -0.82788046      -0.51924116
H       -1.17118130      -0.30804483       1.09697936      -2.04860044       0.19451047       0.97390131
8
Properties=species:S:1:pos:R:3:uff:R:3 energy=-4206.32728766 AE=-36.6258083759476 id=213 smile="C=C1C=C1" BS-DFT=-4210.540624579218
C        1.46780061      -0.02515729       0.02144015       1.44981685      -0.02484575       0.02117974
C        0.14416993      -0.00246660       0.00209928       0.12660673      -0.00216969       0.00184955
C       -1.11596912       0.67545086      -0.02125619      -1.10388053       0.70892902      -0.02133180
C       -1.13859717      -0.63680392      -0.01168217      -1.12767026      -0.67068654      -0.01126798
H        2.03734347       0.89352553       0.02276368       2.00701351       0.90206730       0.02225464
H        2.00532808      -0.96281373       0.03629952       1.97472680      -0.97030308       0.03591292
H       -1.67301603       1.59678084      -0.03626902      -1.63533773       1.65047358      -0.03613024
H       -1.72705977      -1.53851571      -0.01339525      -1.69127536      -1.59346484      -0.01246683
7
Properties=species:S:1:pos:R:3:uff:R:3 energy=-6209.86198900624 AE=-28.4456616649004 id=214 smile="O[C]1CO1" BS-DFT=-6214.777852895709
O        1.55216034       0.19366964       0.41912463       1.36064567      -0.08017793       0.54883870
C        0.45456253       0.28664818      -0.36187231       0.47334905       0.17335045      -0.49780342
C       -0.90111210      -0.17003691      -0.09532977      -0.91132624      -0.15141131      -0.08811856
O       -0.45546894       1.22109231      -0.04035684      -0.43900694       1.17200112      -0.10380968
H        2.07509431      -0.55232397       0.11771162       2.22223156      -0.27769207       0.10214164
H       -1.16124221      -0.57135153       0.87930350      -1.07330355      -0.50919084       0.95125273
H       -1.56399393      -0.40769772      -0.91858083      -1.63258955      -0.32687942      -0.91250142
10
Properties=species:S:1:pos:R:3:uff:R:3 energy=-6261.28522516 AE=-38.94468533292002 id=215 smile="COCO" BS-DFT=-6266.122931895732
C        1.47335892      -0.04761877       0.25589600       1.47593799      -0.04060819       0.25670881
O        0.27322274      -0.76471435       0.17338287       0.30575295      -0.82221294       0.16669283
C       -0.83601529       0.05906079       0.26348242      -0.82520768       0.01562365       0.25844215
O       -1.93703380      -0.78698015       0.16627463      -1.97667563      -0.77390778       0.16757363
H        1.56644807       0.68276755      -0.55826710       1.53945257       0.68897714      -0.58122356
H        1.56338134       0.48429180       1.21190530       1.53583986       0.48513181       1.23572303
H        2.28514734      -0.76727339       0.17659589       2.35588927      -0.71211172       0.18312170
H       -0.82892752       0.60029337       1.22698884      -0.83424500       0.55315255       1.23601472
H       -0.82520610       0.80034139      -0.55609552      -0.83064241       0.75641647      -0.57574216
H       -2.73437571      -0.26016824       0.22313697      -2.74610192      -0.15046098       0.23598915
9
Properties=species:S:1:pos:R:3:uff:R:3 energy=-5232.98915230481 AE=-36.96814274924327 id=216 smile="C=CC[O]" BS-DFT=-5237.630078579024
C       -1.40287766      -0.02215463      -0.13978329      -1.37913043      -0.02843952      -0.13839402
C       -0.21541599       0.52854033       0.05988288      -0.18615101       0.53560432       0.06388247
C        1.08036476      -0.23009034       0.06977600       1.06726924      -0.28676671       0.05984076
O        2.20013765       0.48752811       0.28870511       2.17227273       0.53224255       0.29258916
H       -2.30883856       0.56921755      -0.13721931      -2.27660510       0.58158362      -0.13225763
H       -1.51700907      -1.08737795      -0.31358486      -1.46930417      -1.09690306      -0.31068762
H       -0.11803623       1.59603672       0.23260228      -0.12880970       1.60731182       0.23348161
H        1.22313687      -0.79129236      -0.87566456       1.18680205      -0.78598858      -0.92496181
H        1.05853823      -1.05040742       0.81528576       1.01365640      -1.05864444       0.85650709
7
Properties=species:S:1:pos:R:3:uff:R:3 energy=-5197.73467882426 AE=-28.996477592520932 id=217 smile="[C]1C[CH]O1" BS-DFT=-5202.396004853681
C       -0.07893018       0.99569406       0.91877798      -0.05922065       0.95150778       0.92387907
C        0.67409029       0.00409042       0.01929406       0.67013725       0.03257098      -0.01186934
C       -0.68974239      -0.28921977      -0.49545371      -0.69428889      -0.17754301      -0.60546964
O       -1.23260004       0.72599069       0.29285735      -1.29898487       0.69704381       0.31287778
H        1.31767954       0.56857362      -0.65987383       1.35461441       0.57763911      -0.69460960
H        1.25493667      -0.78681058       0.49341589       1.07863019      -0.86502372       0.49973074
H       -1.24543389      -1.21831845      -0.56901774      -1.05088744      -1.21619496      -0.42453901
9
Properties=species:S:1:pos:R:3:uff:R:3 energy=-6241.07060062266 AE=-32.37146495749403 id=218 smile="[CH2]COO" BS-DFT=-6246.10704198219
C       -1.41709607       0.08117111       0.76337733      -1.36827481       0.11717975       1.00638604
C       -0.08011347      -0.38069591       0.35439929      -0.04046365      -0.33229454       0.42292326
O        0.82977548       0.67864190       0.58757076       0.92286949       0.66322719       0.64753614
O        2.10667662       0.24202799       0.13603753       2.04587642       0.20835371       0.12325966
H       -1.68382122       1.12387053       0.66947887      -1.71013412       1.04974825       0.50922623
H       -2.16858357      -0.63261806       1.06458158      -2.13345365      -0.67522533       0.86584669
H       -0.05540452      -0.64672324      -0.71624405      -0.16790686      -0.51044280      -0.66884883
H        0.23022388      -1.27059442       0.91427714       0.26285161      -1.27978950       0.92188019
H        2.23834288       0.80492009      -0.63420320       2.18863556       0.75924327      -0.68893415
9
Properties=species:S:1:pos:R:3:uff:R:3 energy=-5233.50042407157 AE=-37.47941451600309 id=219 smile="[O]C1CC1" BS-DFT=-5238.118062190157
O       -0.58132340       1.29582362       1.25242084      -0.57644194       1.26297939       1.32963940
C       -0.30927444       0.83231478       0.09549636      -0.29492225       0.80625979       0.04088763
C       -0.50415596      -0.71346388      -0.13810750      -0.55475299      -0.67687375      -0.13703952
C        0.85597155      -0.22218094      -0.01509892       0.87086151      -0.16193583      -0.00811013
H       -0.45013252       1.44609375      -0.79834754      -0.45832158       1.47644661      -0.82905020
H       -0.89963160      -0.95730585      -1.11509109      -0.83935728      -0.97099010      -1.16928610
H       -0.96037172      -1.21242756       0.70397736      -0.93122311      -1.20504296       0.76516226
H        1.46503221      -0.10317807      -0.90123608       1.43673030      -0.14885705      -0.96344168
H        1.38388589      -0.36567585       0.91598659       1.34742734      -0.38198609       0.97123834
8
Properties=species:S:1:pos:R:3:uff:R:3 energy=-5215.26883411 AE=-32.889228716347134 id=220 smile="[CH]1C[CH]O1" BS-DFT=-5219.892238260492
C       -0.40642820      -0.98005056       0.19896144      -0.39009063      -0.98739148       0.35591226
C        0.71446445       0.00828402       0.08831894       0.71244483       0.01081698       0.13440550
C       -0.41575072       0.99227528       0.08987803      -0.39952779       1.01701754       0.24461936
O       -1.35270186      -0.00488327       0.02674652      -1.36932581       0.01800182       0.44033089
H       -0.60245707      -1.99516686      -0.10675247      -0.56049864      -1.59989867      -0.55749945
H        1.44199580       0.05656457       0.89951539       1.41490512       0.06174720       0.99209256
H        1.24188126      -0.04216179      -0.86964508       1.16729548      -0.04330759      -0.87896469
H       -0.62100366       1.96513861      -0.32702277      -0.57520256       1.52301421      -0.73089643
6
Properties=species:S:1:pos:R:3:uff:R:3 energy=-5182.09189808796 AE=-26.995101018133028 id=221 smile="[CH]C#CO" BS-DFT=-5186.796746285645
C       -1.61964006      -0.21153821       0.76630178      -1.85014516      -0.57562741       0.97941579
C       -0.51893526       0.06031686       0.34509815      -0.47915376      -0.37607869       0.50947540
C        0.64727005       0.61985987      -0.20931287       0.65050841      -0.21176416       0.12230048
O        1.65464883      -0.21705557      -0.16322284       1.93014734      -0.02571743      -0.31624347
H       -2.57899363      -0.47442331       1.14349025      -2.44692579       0.33788584       0.77879675
H        2.41565007       0.22284037      -0.55477175       2.19556896       0.85130185      -0.74616222
11
Properties=species:S:1:pos:R:3:uff:R:3 energy=-4256.18737013278 AE=-45.56167836298755 id=222 smile="C[C]=CC" BS-DFT=-4260.433219361951
C        2.01426952       0.14605457      -0.16502234       1.94701375       0.13298998      -0.15488254
C        0.55528936       0.26814848      -0.17878748       0.50359495       0.49132145      -0.30777312
C       -0.52630844      -0.34378357       0.22196145      -0.46753436      -0.28269919       0.18411567
C       -1.94011373       0.12478762       0.00366192      -1.90027327       0.10726816       0.01226704
H        2.49082100       0.98542852      -0.67609395       2.56948862       0.91428491      -0.63725189
H        2.34203595      -0.76708602      -0.67126310       2.14979338      -0.84384321      -0.64259921
H        2.40264152       0.12957051       0.85791910       2.21163810       0.07282474       0.92193881
H       -0.40599782      -1.28645220       0.76864351      -0.22377017      -1.20069757       0.71233771
H       -2.65355091      -0.57264826       0.44085622      -2.55479764      -0.65480691       0.48464065
H       -2.16976248       0.21335456      -1.05950269      -2.14848016       0.17361969      -1.06819833
H       -2.10932397       1.10262579       0.45762737      -2.08667319       1.08973795       0.49540521
12
Properties=species:S:1:pos:R:3:uff:R:3 energy=-4274.53084929 AE=-50.2637533582938 id=223 smile="C=CCC" BS-DFT=-4278.774701389853
C        1.98464395       0.56164822      -0.34840090       1.96265684       0.54729413      -0.33771701
C        0.66096437       0.50297476      -0.36693687       0.62878303       0.53045882      -0.39099596
C       -0.17856437      -0.48541691       0.39418135      -0.16175177      -0.48170731       0.39188854
C       -1.67159011      -0.30475900       0.17221051      -1.66077473      -0.30470159       0.17278756
H        2.52456516       1.30277131      -0.92356159       2.52008934       1.28335068      -0.90791424
H        2.57934516      -0.12805015       0.24171107       2.50590563      -0.16892641       0.27161398
H        0.11979856       1.22202372      -0.97819796       0.11890854       1.26275689      -1.01171776
H        0.04621901      -0.40119992       1.46176402       0.06213235      -0.36759271       1.47471666
H        0.11429321      -1.50050918       0.10927828       0.13242776      -1.50558955       0.07441949
H       -1.99979559       0.68902130       0.48442892      -1.98196171       0.70600924       0.50423559
H       -1.93101960      -0.42158726      -0.88222960      -1.91138661      -0.43651399      -0.90163064
H       -2.24885977      -1.03691687       0.73815270      -2.21502867      -1.06483820       0.76271372
5
Properties=species:S:1:pos:R:3:uff:R:3 energy=-6171.44414979281 AE=-17.310630775296886 id=224 smile="[C]=CO[O]" BS-DFT=-6176.784903261944
C       -1.66392388      -0.48133815       0.16218371      -1.62705926      -0.55255159       0.24768759
C       -0.43562967      -0.05802566      -0.03114624      -0.47640334      -0.00050414      -0.10263953
O        0.73392446      -0.39402525       0.58706379       0.69443464      -0.36749208       0.54952904
O        1.76902772       0.24669132       0.11507694       1.86288932       0.18561068       0.20191078
H       -0.40339863       0.68669775      -0.83317821      -0.45386136       0.73493714      -0.89648788
6
Properties=species:S:1:pos:R:3:uff:R:3 energy=-6195.376143 AE=-27.601219820573533 id=225 smile="O=CC=O" BS-DFT=-6200.472271721954
O       -1.59307406       0.63993171      -0.10936680      -1.61619107       0.64520832      -0.11116615
C       -0.73232835      -0.19023083      -0.07287790      -0.69577581      -0.21210633      -0.07062042
C        0.73232835       0.19023083       0.07287790       0.69577581       0.21210638       0.07062047
O        1.59307406      -0.63993171       0.10936680       1.61619100      -0.64520837       0.11116616
H       -0.92731280      -1.27752279      -0.14032550      -0.94021521      -1.26407189      -0.14085016
H        0.92731281       1.27752279       0.14032548       0.94021528       1.26407189       0.14085010
7
Properties=species:S:1:pos:R:3:uff:R:3 energy=-5196.73847373742 AE=-28.000272505680186 id=226 smile="[C]C1CO1" BS-DFT=-5201.417648237351
C        1.23530756       1.14559538       0.03043641       1.50159563       1.15394552      -0.20316808
C        0.79228876      -0.17438268      -0.05111593       0.70485217      -0.10646146       0.07276634
C       -0.71346884       0.07446299       0.00918307      -0.76341456       0.06005645       0.09512315
O       -0.14906555      -0.54009873      -1.09077893      -0.09302882      -0.45120487      -1.03365582
H        1.17332152      -1.02235255       0.51349272       1.15808338      -0.99615960       0.55721324
H       -1.22058173      -0.55295449       0.73796993      -1.33730942      -0.73438860       0.61579140
H       -1.11780171       1.06973007      -0.14918727      -1.17077839       1.07421256      -0.10407023
7
Properties=species:S:1:pos:R:3:uff:R:3 energy=-5198.38942188238 AE=-29.651220650640425 id=227 smile="OC1[C]=C1" BS-DFT=-5203.01450292051
O       -1.16161264       0.50243501      -0.57403065      -1.15656560       0.33756777      -0.67337435
C       -0.24685929      -0.31580215       0.04469164      -0.21076725      -0.39295455       0.04948951
C        0.86239252      -0.88927977      -0.74195552       0.76449166      -0.96129988      -0.77577012
C        1.24350147       0.10019112      -0.01978736       1.05670424       0.19758865       0.05234837
H       -1.95361210       0.55586353      -0.03670735      -1.67045639       0.84685732       0.00506611
H       -0.63502382      -0.80558076       0.93654350      -0.52952034      -0.98338396       0.93505195
H        1.89121385       0.85217302       0.39124575       1.74611368       0.95562465       0.40718852
5
Properties=species:S:1:pos:R:3:uff:R:3 energy=-5166.12905968911 AE=-24.673666781196516 id=228 smile="O=c1[c]c1" BS-DFT=-5170.912211277502
O        1.73389581      -0.55525673      -0.47242391       1.77587110      -0.52912359      -0.47842977
C        0.71016550       0.03006478      -0.39764835       0.65426073       0.03379501      -0.39190763
C       -0.15065980       1.18758562      -0.37376436      -0.10724741       1.18368138      -0.37816313
C       -0.72246063      -0.00345901      -0.24302419      -0.71433156      -0.04719090      -0.24132449
H       -1.57094088      -0.65893466      -0.11418527      -1.60855287      -0.64116189      -0.11122105
7
Properties=species:S:1:pos:R:3:uff:R:3 energy=-6207.82470199489 AE=-26.40837465355071 id=229 smile="C[C]1OO1" BS-DFT=-6213.02803820166
C       -0.73394225      -0.02469083      -0.01496524      -0.69795015      -0.01088442       0.00300016
C        0.65349607       0.29441010       0.38557532       0.66307462       0.40939310       0.54251412
O        1.67602227      -0.58817773       0.42546837       1.59543036      -0.57653065       0.30793126
O        1.65333320       0.62403953      -0.46164324       1.57513342       0.50662862      -0.48464550
H       -1.27099052       0.89602296      -0.23971103      -1.27619540       0.89582605      -0.27051727
H       -1.24423941      -0.53026078       0.80396195      -1.24896105      -0.55963223       0.79455600
H       -0.73367936      -0.67134324      -0.89868613      -0.61053180      -0.66480047      -0.89283878
4
Properties=species:S:1:pos:R:3:uff:R:3 energy=-6159.51097347315 AE=-19.018858617549995 id=230 smile="[O]C1=[C]O1" BS-DFT=-6164.711044194165
O        1.48072029      -0.16286762       0.00660620       1.62887634      -0.06235778       0.02703877
C        0.34383967       0.10009389       0.07912347       0.24223793      -0.00747982       0.05654402
C       -0.96468047       0.68863588       0.22598395      -0.89793774       0.70421464       0.22860391
O       -0.85987950      -0.62586215      -0.06678870      -0.97317652      -0.63437704      -0.06726178
13
Properties=species:S:1:pos:R:3:uff:R:3 energy=-4290.00248507492 AE=-52.09398498130031 id=231 smile="[CH2]CCC" BS-DFT=-4294.194144760793
C        2.04376019       0.38662838      -0.10120784       2.00588951       0.55566756      -0.22660124
C        0.76796123      -0.35389576      -0.22079286       0.75658769      -0.31402375      -0.25835352
C       -0.46202573       0.46379804       0.15827281      -0.47983847       0.50524278       0.12043208
C       -1.75438386      -0.32926484       0.06508039      -1.74251947      -0.35027645       0.07500100
H        2.93211593       0.05936640      -0.62445222       2.88431681      -0.02976710      -0.57095872
H        2.14768142       1.19612400       0.61026385       2.19626312       0.92475967       0.80378110
H        0.65445040      -0.73986533      -1.24081544       0.63370640      -0.72304569      -1.28457857
H        0.79678202      -1.25525301       0.41473635       0.88388388      -1.16109428       0.45061292
H       -0.51757564       1.34369661      -0.48925504      -0.59524507       1.35637785      -0.58594000
H       -0.33537813       0.84539047       1.17652725      -0.35917217       0.91364597       1.14770322
H       -1.74104160      -1.18871626       0.73942920      -1.66152641      -1.19599631       0.79077389
H       -2.61963905       0.28180844       0.32608524      -2.62106034       0.26858883       0.35457323
H       -1.91270719      -0.70981713      -0.94666825      -1.90128549      -0.75007908      -0.94924197
6
Properties=species:S:1:pos:R:3:uff:R:3 energy=-6195.18351796 AE=-27.408594780573367 id=232 smile="O=C1CO1" BS-DFT=-6200.257591487552
O        1.94419233      -0.19941083       0.25609041       1.94803294      -0.34750893       0.33214977
C        0.81640200       0.06437428       0.03177453       0.79583706       0.05911833       0.03283428
C       -0.60587225      -0.16531572       0.03654301      -0.57103497      -0.08453188      -0.00201795
O        0.10862353       1.03534994      -0.52099203      -0.12704923       1.07988623      -0.56245207
H       -1.19667342       0.05202587       0.91844530      -1.09127687       0.08787230       0.96257304
H       -1.06667218      -0.78702354      -0.72186123      -0.95450892      -0.79483606      -0.76308708
6
Properties=species:S:1:pos:R:3:uff:R:3 energy=-6191.27337590243 AE=-23.49845272300354 id=233 smile="[C]=COO" BS-DFT=-6196.214692085958
C        0.10093994       1.84184587       0.38336753       0.10183687       1.85724012       0.38689068
C        0.02867701       0.52276336       0.10896215       0.03089598       0.56346308       0.11737770
O       -1.16453433      -0.10138869       0.15631845      -1.19926090      -0.08397337       0.16483575
O        1.15076109      -0.15238482      -0.20830283       1.18716732      -0.13658054      -0.21078042
H       -1.08855387      -1.03267506      -0.05806721      -1.27392448      -1.07332155      -0.03814432
H        0.97271016      -1.07816067      -0.38227810       1.15328521      -1.12682774      -0.42017938
7
Properties=species:S:1:pos:R:3:uff:R:3 energy=-5197.4459413556 AE=-28.707740123860276 id=234 smile="[C]CC=O" BS-DFT=-5202.19585974257
C       -1.30843297       1.14396837      -0.22121462      -1.26863461       1.20315754      -0.37295884
C       -0.60547984      -0.09492727      -0.06423925      -0.61773758      -0.10334075       0.03407528
C        0.91157138       0.00175109      -0.01818214       0.87006247       0.04682842       0.01171521
O        1.61539693      -0.64357209      -0.73517616       1.55136806      -0.64866383      -0.72455443
H       -0.97458038      -0.19518932       0.98896432      -0.94445892      -0.37007691       1.06051484
H       -0.95072330      -0.96373536      -0.63873516      -0.94163638      -0.90314764      -0.66579425
H        1.31224819       0.75170459       0.68858300       1.35103696       0.77524316       0.65700219
7
Properties=species:S:1:pos:R:3:uff:R:3 energy=-6209.88642249992 AE=-28.47009515858008 id=235 smile="OC1[CH]O1" BS-DFT=-6214.816669793461
O       -1.50232581      -0.03219730      -0.11343289      -1.39790467      -0.19790848       0.39661759
C       -0.21240335       0.37707512      -0.18602598      -0.16415062       0.25393140      -0.07355189
C        0.89556133      -0.48394184       0.08956459       0.98222789      -0.58685117       0.32592030
O        0.57098406       0.41781052       1.05511450       0.67003195       0.61332976       0.99749788
H       -1.52236702      -0.94197768       0.19479154      -1.81675505      -0.65344688      -0.37770429
H       -0.13135281       1.29521016      -0.75544253      -0.11334116       0.98016146      -0.91307690
H        1.90190361      -0.63197900      -0.28456922       1.83989165      -0.40921609      -0.35570269
10
Properties=species:S:1:pos:R:3:uff:R:3 energy=-5251.50254508 AE=-41.84013136251997 id=236 smile="CC=CO" BS-DFT=-5256.059432483073
C       -1.47702226       0.08754083       0.11054265      -1.48336753       0.08972141       0.11273368
C       -0.02929576       0.38637521       0.36714566      -0.04403840       0.39468129       0.37530037
C        0.97175926      -0.23334498      -0.23943846       0.92446405      -0.25802904      -0.26202635
O        2.27515989       0.06545264       0.01981214       2.25581985       0.04397571      -0.00025411
H       -1.75913379       0.26517902      -0.92983638      -1.72198268       0.27627008      -0.95574773
H       -2.11399213       0.72251213       0.72486753      -2.12512399       0.74081787       0.74244998
H       -1.73537177      -0.94710092       0.34782362      -1.69750539      -0.97170247       0.35954128
H        0.22095036       1.15431132       1.09111238       0.21030314       1.16097731       1.09764312
H        0.80378268      -1.01426184      -0.97726491       0.68460520      -1.02703550      -0.98721070
H        2.84316350      -0.48666342      -0.51476423       2.99682574      -0.44967666      -0.48242954
8
Properties=species:S:1:pos:R:3:uff:R:3 energy=-4203.9410742737 AE=-34.23959498964723 id=237 smile="[CH]=CC=[CH]" BS-DFT=-4208.209193574214
C        1.81934573       0.18211019       0.36597626       1.80817615       0.07327551       0.37225836
C        0.54207390       0.48485993       0.34550082       0.54792396       0.48571694       0.34506902
C       -0.54207397      -0.48485955       0.39827115      -0.54792395      -0.48571695       0.39870305
C       -1.81934590      -0.18211019       0.37779575      -1.80817613      -0.07327548       0.37151361
H        2.76131972       0.70505376       0.33792351       2.62111549       0.78654452       0.33289911
H        0.24771432       1.53522956       0.28321124       0.33508795       1.54679706       0.28287576
H       -0.24771433      -1.53522916       0.46056073      -0.33508799      -1.54679707       0.46089631
H       -2.76131948      -0.70505453       0.40584855      -2.62111548      -0.78654453       0.41087280
12
Properties=species:S:1:pos:R:3:uff:R:3 energy=-4274.58322897 AE=-50.31613303829363 id=238 smile="CC=CC" BS-DFT=-4278.83128616957
C       -1.94514310      -0.21433644       0.34038089      -1.91739287      -0.20732126       0.33973843
C       -0.46753862      -0.47068565       0.29050718      -0.44917522      -0.49646366       0.28942474
C        0.46753859       0.47068498       0.28575818       0.44917259       0.49644806       0.28683962
C        1.94514318       0.21433658       0.23588463       1.91738911       0.20730194       0.23652692
H       -2.28089092       0.37531608      -0.51559972      -2.21553846       0.39517725      -0.54420958
H       -2.22892514       0.33315446       1.24195505      -2.16204852       0.35149854       1.26770573
H       -2.51076565      -1.14538288       0.33475624      -2.48727690      -1.15992648       0.33359828
H       -0.15269163      -1.51156026       0.25599371      -0.11776565      -1.53101627       0.25470245
H        0.15269116       1.51155946       0.32027168       0.11776349       1.53100088       0.32156191
H        2.51076499       1.14538348       0.24150763       2.48725379       1.15991864       0.24266733
H        2.28089163      -0.37531421       1.09186620       2.21555452      -0.39514781       1.12050138
H        2.22892551      -0.33315563      -0.66568864       2.16206412      -0.35146982      -0.69146418
9
Properties=species:S:1:pos:R:3:uff:R:3 energy=-5230.41170037 AE=-34.39069081443358 id=239 smile="[C]CCO" BS-DFT=-5234.963218052172
C       -2.01353822       0.56537071      -0.65568542      -1.93585940       0.68142872      -0.73056522
C       -0.96111771      -0.16096601       0.00247410      -0.98472998      -0.21619802       0.03960171
C        0.48133870       0.29715936      -0.15921825       0.45322080       0.25892069      -0.13470237
O        1.29433705      -0.58574662       0.58350401       1.31227279      -0.58208576       0.58302732
H       -1.08187362      -1.21309963      -0.31746185      -1.08622675      -1.25598543      -0.33750044
H       -1.24830221      -0.20008079       1.07007988      -1.26083986      -0.19456447       1.11522287
H        0.57452443       1.32753050       0.20113706       0.54925572       1.30184831       0.24364630
H        0.74536533       0.28738292      -1.22241755       0.72452025       0.23646694      -1.21449909
H        2.20926626      -0.31755042       0.49758800       2.22838643      -0.22983098       0.43576893
9
Properties=species:S:1:pos:R:3:uff:R:3 energy=-5232.88371139974 AE=-36.86270184417299 id=240 smile="CC1[CH]O1" BS-DFT=-5237.480334575831
C       -1.12831690      -0.11065934      -0.09649877      -1.11732698      -0.12414933      -0.09660977
C        0.29267245       0.34853040      -0.11533020       0.32912388       0.35188888      -0.11163966
C        1.34129382      -0.36863286       0.56470565       1.27973869      -0.47181447       0.66539153
O        1.25812295      -0.52650402      -0.77972595       1.17534594      -0.57864834      -0.73800552
H       -1.60746551       0.06109821      -1.06191144      -1.59211062       0.11795835      -1.07008410
H       -1.68483073       0.44679959       0.66001554      -1.66681922       0.40344953       0.71033812
H       -1.18540465      -1.17113373       0.14472983      -1.19124952      -1.22048664       0.07478557
H        0.45394425       1.39278095      -0.37624137       0.59873252       1.40217807      -0.35184816
H        2.25998430      -0.07227920       1.06025673       2.18456531       0.11962397       0.91767200
7
Properties=species:S:1:pos:R:3:uff:R:3 energy=-4187.83572292277 AE=-31.775647800630395 id=241 smile="C=C1[C]=C1" BS-DFT=-4192.133798403035
C       -1.23640874      -0.04817896       0.02550868      -1.23367375      -0.03221189       0.03233383
C        0.10405042       0.24657167      -0.03967875       0.05962191       0.24924327       0.02142749
C        1.17040530       1.21033628      -0.17644075       1.12864306       1.18430637       0.07761043
C        1.40603976      -0.13436736      -0.02974324       1.41945604      -0.15795876      -0.05530491
H       -1.61889573      -0.98644459      -0.35330897      -1.56498147      -1.05814688      -0.05340673
H       -1.92865636       0.65772511       0.46468531      -1.96004759       0.76345285       0.12698540
H        2.10346534      -0.94564215       0.10897773       2.15098181      -0.94868496      -0.14964550
10
Properties=species:S:1:pos:R:3:uff:R:3 energy=-4237.84512812 AE=-40.860840512119466 id=242 smile="CC1[C]C1" BS-DFT=-4242.080297669133
C       -1.25849466       0.17771315      -0.08624787      -1.21637078       0.18916593      -0.11155498
C        0.06223533      -0.35467969       0.41499379       0.05781532      -0.41946001       0.46779356
C        0.87025818      -1.18086643      -0.51568784       0.87764618      -1.20912947      -0.53475972
C        1.37825965       0.13932954      -0.05458843       1.35332749       0.15768073      -0.06970493
H       -1.54280825       1.07598423       0.46492220      -1.46232555       1.11815628       0.44352545
H       -1.20054081       0.44164819      -1.14289367      -1.11400009       0.43258132      -1.19184473
H       -2.04559792      -0.56887028       0.02756220      -2.05198561      -0.53069535       0.01150653
H        0.04158502      -0.74842608       1.42909515       0.08997641      -0.79167366       1.51330815
H        1.46587385       0.88807085      -0.83828524       1.25736375       0.94581735      -0.84633198
H        2.22922959       0.13009653       0.61891204       2.20855287       0.10755688       0.63584497
8
Properties=species:S:1:pos:R:3:uff:R:3 energy=-6229.97714313 AE=-34.919411626746296 id=243 smile="CC=OO" BS-DFT=-6234.9030107758845
C       -0.86775327      -0.38227104       0.17336701      -0.91086883      -0.37132923       0.19088484
C        0.38507287       0.42832107       0.04832921       0.36081164       0.39318572       0.04424266
O        0.50692620       1.56934432       0.39728892       0.42176637       1.59025272       0.43179384
O        1.39292969      -0.26584845      -0.50974770       1.47812276      -0.21454829      -0.51965024
H       -1.66599362       0.12525040      -0.36763244      -1.71854046       0.13488033      -0.37800756
H       -0.74345252      -1.39105847      -0.20951269      -0.78558069      -1.40294897      -0.19995797
H       -1.15707263      -0.41594358       1.22342199      -1.19384704      -0.42311943       1.26301416
H        2.14934328       0.33220574      -0.54822332       2.34813625       0.29362714      -0.62502877
6
Properties=species:S:1:pos:R:3:uff:R:3 energy=-5180.61979124517 AE=-25.52299417534323 id=244 smile="[C]=C1CO1" BS-DFT=-5185.406213353703
C        1.93192663      -0.49896823       0.08417430       2.00318811      -0.47677987       0.08357019
C        0.83700919       0.18128424      -0.00037507       0.78803044       0.04282013       0.01147667
C       -0.60589476      -0.09247833      -0.00327968      -0.58220647      -0.07082589      -0.00483899
O       -0.03872914       1.20768040      -0.11295593      -0.13731456       1.21602601      -0.11564342
H       -1.04389562      -0.48514282      -0.91342460      -1.01688245      -0.44545211      -0.95441375
H       -1.08041630      -0.31237526       0.94586099      -1.05481507      -0.26578827       0.97984930
7
Properties=species:S:1:pos:R:3:uff:R:3 energy=-6210.20923079885 AE=-28.792903457509965 id=245 smile="[O]CC=O" BS-DFT=-6215.395026705551
O       -1.28566876      -1.09293404      -0.36920236      -1.20729193      -0.92214386      -0.71981676
C       -0.67987798       0.01870058       0.01664271      -0.62498986       0.05685257       0.08529861
C        0.87453623      -0.05444250      -0.03420572       0.86062265       0.02397909      -0.07298070
O        1.54017336      -0.97506104      -0.36465149       1.49096396      -0.97496927       0.23456710
H       -0.89160748       0.90010104      -0.61933052      -1.01126831       1.05321622      -0.21521249
H       -0.85803831       0.28814275       1.07611619      -0.89345455      -0.12915169       1.14633295
H        1.30048292       0.91549321       0.29463120       1.38541804       0.89221694      -0.45818871
9
Properties=species:S:1:pos:R:3:uff:R:3 energy=-5231.08487857 AE=-35.063869014433294 id=246 smile="[CH]O[CH]C" BS-DFT=-5235.767832535151
C        2.21056026       0.43064226       0.68651315       2.06603599       0.02631038       1.03552547
O        1.09662462      -0.17533345       0.33965202       1.09396889       0.04214328       0.03496657
C       -0.08166155       0.44683486       0.57439668      -0.04326288       0.56672718       0.65242578
C       -1.30330803      -0.30033543       0.25152780      -1.25122734      -0.30096888       0.34016738
H        2.97825341      -0.30906418       0.37315974       3.00908929      -0.39279498       0.62828523
H       -0.00589499       1.41128041       1.05762374      -0.21959220       1.60229724       0.28937932
H       -1.44550297      -1.16183419       0.91590916      -1.08003112      -1.33206866       0.71440612
H       -2.17297354       0.34658192       0.35250427      -2.14785302       0.11918458       0.84144671
H       -1.27609722      -0.68877221      -0.77076761      -1.42712761      -0.33083014      -0.75608363
9
Properties=species:S:1:pos:R:3:uff:R:3 energy=-6244.25953313409 AE=-35.56039746892384 id=247 smile="C[C]OO" BS-DFT=-6249.061874845435
C       -0.67417834      -0.93301432      -0.11528519      -0.64213437      -0.88890754      -0.08915560
C        0.16568262       0.22638837       0.26487877       0.22760180       0.31245552       0.24676944
O       -0.40888906       1.42822630      -0.06305130      -0.34472377       1.47477484      -0.27337770
O        1.48346111       0.06288520      -0.07979295       1.50499636       0.14018927      -0.28959179
H       -0.23961151      -1.85236596       0.27227926      -0.18953128      -1.80872588       0.33696967
H       -1.67918954      -0.81358059       0.28464638      -1.65275297      -0.75300137       0.34979526
H       -0.74864383      -1.02322159      -1.20752365      -0.73399392      -1.00284501      -1.19045809
H        0.08053517       2.15227862       0.33056195      -0.29041036       2.13293620       0.46509295
H        2.02083339       0.75240396       0.31328672       2.12094850       0.39312397       0.44395585
8
Properties=species:S:1:pos:R:3:uff:R:3 energy=-4205.31840424796 AE=-35.61692496390697 id=248 smile="[C]1=C[CH]C1" BS-DFT=-4209.610166927942
C        0.19273308      -0.50697102       0.98089722       0.14858331      -0.84285243       0.88669500
C        1.18579461      -0.31247144       0.06983555       1.16027257      -0.21494914       0.16710649
C        0.19415939       0.53355177      -0.45949776       0.15206266       0.43034617      -0.72740890
C       -0.98265329      -0.19751670       0.01406652      -0.88512327      -0.21830420       0.01350511
H        2.25667765      -0.40735002       0.02155740       2.24255774      -0.19278993       0.23483618
H        0.25006435       1.62232756      -0.47343794       0.14952300       1.52972770      -0.55361029
H       -1.84158310       0.35076858       0.39322162      -1.54209487       0.48318992       0.57424018
H       -1.25519270      -1.08233874      -0.54664260      -1.42578114      -0.97436809      -0.59536376
8
Properties=species:S:1:pos:R:3:uff:R:3 energy=-5217.80337189 AE=-35.423766496346616 id=249 smile="O=C1CC1" BS-DFT=-5222.419505330907
O        1.82147372      -1.07457397      -0.09199754       1.88302951      -1.11088735      -0.09509557
C        0.79754722      -0.47050947      -0.04027532       0.83372464      -0.49185327      -0.04210415
C        0.12968098       0.82823522      -0.01826841       0.03261516       0.80949513      -0.01238603
C       -0.65983701      -0.51547172       0.04503991      -0.69057832      -0.42133189       0.04561418
H        0.17993399       1.42480781       0.88505816       0.15182326       1.35456772       0.94740143
H        0.07406626       1.40120112      -0.93644123       0.03898143       1.32941919      -0.99327588
H       -1.22440051      -0.80865329      -0.83230560      -1.18121929      -0.74727841      -0.89541550
H       -1.11846466      -0.78503569       0.98919005      -1.06837640      -0.72213112       1.04526152
11
Properties=species:S:1:pos:R:3:uff:R:3 energy=-4256.04595346376 AE=-45.420261693967404 id=250 smile="CC1[CH]C1" BS-DFT=-4260.1847471855945
C        1.37865898      -0.28913164      -0.02163806       1.36799999      -0.30953084      -0.03821049
C        0.05005883       0.30512218       0.37082831       0.04760798       0.33357391       0.37743465
C       -0.85480685       0.86529663      -0.62886484      -0.78902779       0.83396834      -0.78776374
C       -1.23742654      -0.40720921      -0.02300222      -1.19834453      -0.42532098      -0.03560309
H        1.69952060      -1.04506370       0.69808114       1.64978388      -1.08045243       0.70871971
H        2.15095661       0.48126252      -0.07137896       2.15935301       0.46810894      -0.06287664
H        1.31757428      -0.75948546      -1.00436920       1.30782109      -0.78603223      -1.04124448
H        0.04942699       0.78848429       1.34625794      -0.02484907       0.92026143       1.31833208
H       -1.35845853       1.81330715      -0.73229815      -1.41473690       1.69152668      -0.46004338
H       -1.12626069      -1.31602445      -0.60798414      -1.03307497      -1.35853879      -0.61461022
H       -2.06924369      -0.43655830       0.67436815      -2.07253270      -0.28756401       0.63586559
12
Properties=species:S:1:pos:R:3:uff:R:3 energy=-5285.08404804 AE=-48.1388259986943 id=251 smile="CCCO" BS-DFT=-5289.593511890899
C       -1.22213392      -0.18212773       0.52372184      -1.22129886      -0.19193759       0.55215161
C        0.05448185       0.15772648      -0.22387214       0.05155025       0.19852825      -0.20300622
C        1.27038185      -0.51751974       0.36981053       1.26633194      -0.52238050       0.37851399
O        0.31327708       1.55405032      -0.19458363       0.25400985       1.58428717      -0.11463206
H       -1.41867151      -1.25559139       0.49398491      -1.38638074      -1.28865450       0.48723139
H       -2.08462844       0.32263785       0.08088549      -2.09842192       0.32072039       0.10347217
H       -1.14474835       0.12743598       1.56781234      -1.14457578       0.10193560       1.62099617
H       -0.05100220      -0.16777571      -1.26890478      -0.05299377      -0.10370646      -1.27107998
H        2.16741010      -0.24026622      -0.18388613       2.17867688      -0.23592240      -0.18652744
H        1.16473396      -1.60267405       0.33827337       1.13571027      -1.62289397       0.29981223
H        1.40273342      -0.21130682       1.40932734       1.40752586      -0.24823023       1.44611537
H       -0.45183385       2.01541104      -0.53976967      -0.39013399       2.00825425      -0.74024777
6
Properties=species:S:1:pos:R:3:uff:R:3 energy=-6192.9249315 AE=-25.15000832057285 id=252 smile="OC1[C]O1" BS-DFT=-6197.933125512289
O        1.14516792       0.11022332      -0.34641819       1.00157701      -0.32642600      -0.51562203
C       -0.11251660       0.34771024       0.08805677      -0.14861240       0.21413021       0.06080011
C       -0.96552049      -0.73586160       0.63768098      -1.08618299      -0.78735725       0.60505814
O       -1.18598137      -0.39274811      -0.58462325      -1.29006473      -0.18603834      -0.65346816
H        1.46616187      -0.72500932       0.00483202       1.71206840      -0.20284925       0.16441088
H       -0.34731133       1.39568547       0.20047166      -0.18878529       1.28854063       0.33882105
7
Properties=species:S:1:pos:R:3:uff:R:3 energy=-4185.9027075891 AE=-29.842632466959913 id=253 smile="[C]CC#C" BS-DFT=-4190.174930235981
C       -1.64215788       0.07147267       1.19338517      -1.53674471       0.06460111       1.27709908
C       -0.89494867       0.04883921      -0.05929281      -0.93796563       0.05194223      -0.11396477
C        0.55659958      -0.02959683      -0.02106187       0.52053788      -0.02766133      -0.01992338
C        1.75115749      -0.09457401       0.04097941       1.72215984      -0.09321484       0.05542952
H       -1.33737722      -0.78365387      -0.63702225      -1.32093667      -0.82665973      -0.67280529
H       -1.24487233       0.93975524      -0.61282282      -1.22386888       0.98174455      -0.64747948
H        2.81159904      -0.15224242       0.09583517       2.77681816      -0.15075198       0.12164433
10
Properties=species:S:1:pos:R:3:uff:R:3 energy=-4239.86362009 AE=-42.879332482119935 id=254 smile="CC1C=C1" BS-DFT=-4244.066926387438
C        1.22239228       0.38072658       0.08020328       1.14616075       0.37397214       0.11897016
C       -0.05304044      -0.20098820      -0.47900460      -0.11025599      -0.22767875      -0.50565437
C       -1.06932475      -0.86780005       0.39518272      -0.92985539      -0.92033102       0.39435097
C       -1.40135559       0.29306672      -0.05516326      -1.30463521       0.39000077      -0.11392731
H        2.02387407      -0.36254206       0.09396306       1.95007793      -0.39149304       0.13080922
H        1.07400742       0.73458734       1.10218119       0.97961142       0.73043331       1.16072770
H        1.56981893       1.22466518      -0.52152469       1.48586753       1.23151278      -0.49875444
H        0.05160376      -0.56795655      -1.50211575      -0.08669656      -0.62304466      -1.54227333
H       -1.30431496      -1.73172569       0.99201890      -1.13439271      -1.78768521       1.01205367
H       -2.11366071       1.09796673      -0.10574084      -1.99588176       1.22431370      -0.15630227
10
Properties=species:S:1:pos:R:3:uff:R:3 energy=-4240.57846156 AE=-43.59417395211949 id=255 smile="C=C1CC1" BS-DFT=-4244.767078798753
C        1.64867101       0.10351616      -0.25906241       1.69494527       0.10641174      -0.26637477
C        0.35324350       0.02219696      -0.05549379       0.38477236       0.02415620      -0.06047079
C       -0.94871836       0.67705013      -0.06909960      -1.02115159       0.62419546      -0.04341001
C       -0.79211986      -0.78633328       0.34268711      -0.87482951      -0.74322983       0.34137831
H        2.29728907      -0.74911105      -0.09644391       2.32558577      -0.75932307      -0.09730485
H        2.10741454       1.02561057      -0.59584374       2.13312909       1.03924989      -0.60341593
H       -1.17647103       1.39811098       0.70748079      -1.15607672       1.35476062       0.78155680
H       -1.41642731       0.88505130      -1.02453698      -1.41210353       0.80741400      -1.06619420
H       -1.15642348      -1.54457788      -0.34085213      -1.16514962      -1.50049073      -0.41675808
H       -0.91645809      -1.03151391       1.39116468      -0.90912152      -0.95314426       1.43099353
10
Properties=species:S:1:pos:R:3:uff:R:3 energy=-4240.06150065 AE=-43.07721304212009 id=256 smile="CC1=CC1" BS-DFT=-4244.259873182303
C       -1.42502416      -0.37805069      -0.00407212      -1.47377742      -0.33006068      -0.01015726
C        0.02519384      -0.16410300       0.01672955      -0.00869746      -0.06485994       0.00607899
C        1.23728614      -0.59278529       0.09339709       1.36075682      -0.53798084       0.09161217
C        1.08697355       0.89074458      -0.05566439       1.07078080       0.82393200      -0.04961923
H       -1.85152299       0.00302548      -0.93520618      -1.90366291       0.02836885      -0.96799585
H       -1.67797841      -1.43403241       0.09173069      -1.65404342      -1.42004368       0.09102012
H       -1.90169130       0.17338886       0.81007260      -1.95547243       0.20424073       0.83436614
H        1.93543637      -1.40459407       0.19267736       2.07552209      -1.34717848       0.19112027
H        1.31173823       1.36470073      -1.01189932       1.27218190       1.22713292      -1.06326467
H        1.25958873       1.54170582       0.80223470       1.21641205       1.41644912       0.87683933
9
Properties=species:S:1:pos:R:3:uff:R:3 energy=-5232.84716524883 AE=-36.82615569326299 id=257 smile="[CH]1COC1" BS-DFT=-5237.3516355666125
C        0.00258196       0.85479442       0.02711035       0.03905376       0.90787478       0.28685403
C        1.02415937      -0.21120437      -0.12536836       1.00048189      -0.19662986      -0.07045223
O        0.00708942      -1.21793422       0.03789866      -0.01693365      -1.16422725      -0.13227327
C       -1.01838763      -0.21414938       0.16203049      -0.98051624      -0.19948552       0.20828901
H       -0.02122620       1.92041246      -0.13117129      -0.08293990       1.60256159      -0.57303152
H        1.51815012      -0.28189304      -1.10459607       1.48667053      -0.05459274      -1.06113900
H        1.79536596      -0.27929012       0.65351578       1.71308780      -0.41587096       0.75409041
H       -1.76321751      -0.28662880      -0.64288246      -1.72160730      -0.05921768      -0.60971043
H       -1.54451552      -0.28410698       1.12346289      -1.43729690      -0.42041234       1.19737300
7
Properties=species:S:1:pos:R:3:uff:R:3 energy=-6208.03328918 AE=-26.616961838660245 id=258 smile="[O]C[C]O" BS-DFT=-6213.214395872326
O        1.86549519       0.85860482      -0.07170907       1.82934242       0.88061693      -0.18346214
C        0.76677874       0.24273892       0.29144582       0.72101783       0.20870848       0.32923238
C       -0.36104176       0.10979429      -0.79310330      -0.34397002       0.10350631      -0.74633685
O       -1.33655996      -0.51912317      -0.22179618      -1.46099753      -0.56747063      -0.24762954
H        0.91081603      -0.82576166       0.55570092       1.02820180      -0.80708884       0.65548059
H        0.20491291       0.75299539       1.10136022       0.32284572       0.77151312       1.19949311
H       -2.05040115      -0.61924858      -0.86189840      -2.09644021      -0.58978537      -1.00677755
9
Properties=species:S:1:pos:R:3:uff:R:3 energy=-5229.81749093 AE=-33.796481374432915 id=259 smile="[CH]CC[O]" BS-DFT=-5234.425153002416
C       -1.36657708       0.56259580       0.58269628      -1.38795926       0.60531311       0.53433164
C       -0.31488940      -0.35760371       0.16825680      -0.28997765      -0.38023019       0.17135130
C        0.88914368       0.30769968      -0.49416290       0.86713490       0.34488255      -0.50548064
O        1.90220284      -0.51514583      -0.83674042       1.86817363      -0.56994645      -0.83369207
H       -2.24792215       0.09235233       1.03168088      -2.22926301       0.07400208       1.02712039
H        0.02125521      -0.90899976       1.06356355       0.07121846      -0.87989607       1.09588719
H       -0.72465239      -1.14259144      -0.48780208      -0.70331262      -1.14894385      -0.51649263
H        0.57400429       0.81514558      -1.42750353       0.51464485       0.84285627      -1.43413299
H        1.26743500       1.14654734       0.11749431       1.28934069       1.11196256       0.17859072
9
Properties=species:S:1:pos:R:3:uff:R:3 energy=-5233.08498870623 AE=-37.06397915066373 id=260 smile="O[C]1CC1" BS-DFT=-5237.565535799368
O        1.77679719      -0.33101902      -0.10496438       1.56501030      -0.53518327       0.22923626
C        0.51698505      -0.11344231      -0.54320847       0.47142602      -0.28334245      -0.60228169
C       -0.73380354      -0.50894736       0.11354519      -0.82611066      -0.48325119       0.16546677
C       -0.33156926       0.96633154      -0.06560450      -0.31027217       0.91608434      -0.08912979
H        1.93584522      -1.27744926      -0.08018349       2.25843024      -0.90106991      -0.37585955
H       -0.68646230      -0.91263346       1.12058908      -0.71647575      -0.82895032       1.21623959
H       -1.55568537      -0.88245629      -0.48511891      -1.68875934      -0.76836817      -0.47227918
H       -0.02503358       1.50646944       0.82432665       0.11247541       1.41977282       0.80710359
H       -0.89707341       1.55314674      -0.77938116      -0.86572405       1.46430816      -0.87849601
8
Properties=species:S:1:pos:R:3:uff:R:3 energy=-5212.45573348 AE=-30.076128086347126 id=261 smile="[CH]C[C]O" BS-DFT=-5217.25110524107
C       -1.68417998      -0.64089075      -0.19248143      -1.65706196      -0.65435821      -0.19129775
C       -0.41132001       0.05883960      -0.03568403      -0.41598733       0.20036745      -0.02808936
C        0.84372277      -0.77034994       0.03648174       0.80404054      -0.69924202       0.03723857
O        1.83293430       0.07467613       0.17655049       1.95749998       0.07121244       0.18761660
H       -2.44810581       0.16173341      -0.22096911      -2.55979601      -0.00964573      -0.24077956
H       -0.47180632       0.72578990       0.85045232      -0.49622802       0.79120726       0.90909788
H       -0.31322441       0.81847823      -0.84002251      -0.32695256       0.88980339      -0.89446172
H        2.65197944      -0.42827658       0.22567253       2.69448537      -0.58934458       0.22067535
10
Properties=species:S:1:pos:R:3:uff:R:3 energy=-6261.6045071 AE=-39.26396727292013 id=262 smile="OCCO" BS-DFT=-6266.394215547636
O       -1.48761022       0.55118970      -0.45503792      -1.50150543       0.64250818      -0.29034924
C       -0.66275729      -0.45440966       0.09297501      -0.67793893      -0.41846047       0.10665054
C        0.77866002      -0.12047521      -0.18296298       0.77831015      -0.07923544      -0.18449875
O        1.19197020       0.91368320       0.68398426       1.16073209       1.04723369       0.55465333
H       -2.32715175       0.55510903       0.00203451      -2.42972073       0.36476060      -0.07540990
H       -0.88885065      -1.43168301      -0.35379777      -0.95505055      -1.33898330      -0.45391749
H       -0.79813637      -0.53599839       1.17726550      -0.80252019      -0.60938710       1.19616630
H        0.87037542       0.17754831      -1.23341667       0.90114330       0.12035970      -1.27265860
H        1.38413256      -1.02372981      -0.03023702       1.41604362      -0.94687487       0.09637052
H        1.93936810       1.36876583       0.29919308       2.11050669       1.21807901       0.32299328
10
Properties=species:S:1:pos:R:3:uff:R:3 energy=-5251.96274331 AE=-42.30032959252003 id=263 smile="CCC=O" BS-DFT=-5256.605875253757
C       -1.13629508       0.11000115       0.21268254      -1.13029353       0.10560641       0.21910687
C        0.16439266      -0.52843022      -0.26449432       0.16518030      -0.50827815      -0.29785974
C        1.34542670       0.35715176      -0.00039200       1.32701583       0.39390065      -0.01031242
O        2.32319048       0.03873062       0.61623871       2.24808870       0.01182412       0.69361355
H       -1.99258156      -0.50310066      -0.06728466      -1.97878817      -0.57527784      -0.00330926
H       -1.14399340       0.22204743       1.29764158      -1.07335272       0.25576660       1.31858669
H       -1.28037566       1.09899057      -0.22730905      -1.31972753       1.08232917      -0.27570608
H        0.34109064      -1.49626688       0.20527385       0.31831172      -1.49887533       0.18373721
H        0.11794639      -0.68278848      -1.34914209       0.08938749      -0.66046498      -1.39546802
H        1.26119884       1.38366471      -0.42321456       1.35417790       1.39346935      -0.43238880
8
Properties=species:S:1:pos:R:3:uff:R:3 energy=-4205.70844882773 AE=-36.00696954367686 id=264 smile="CC1=C[C]1" BS-DFT=-4209.857792641619
C       -1.10990019      -0.08634512      -0.02194686      -1.16092080      -0.05778592      -0.01568222
C        0.31893082       0.22691605       0.05143708       0.28834281       0.27554774       0.06224578
C        1.59706605      -0.10916879      -0.02055449       1.68001769      -0.11987547      -0.02276728
C        1.29111293       1.22804426       0.27735601       1.31882036       1.20187272       0.27164689
H       -1.57486303       0.55124142      -0.77682502      -1.63903239       0.55360495      -0.80840031
H       -1.57888912       0.16975990       0.93042277      -1.64325571       0.15862197       0.95967017
H       -1.30870074      -1.13097888      -0.25583026      -1.28102532      -1.13411779      -0.25641919
H        2.36524328      -0.84946884      -0.18405925       2.43705336      -0.87786820      -0.19029385
4
Properties=species:S:1:pos:R:3:uff:R:3 energy=-5149.87092216272 AE=-22.056933416719403 id=265 smile="[C]=C=C=O" BS-DFT=-5154.799288787637
C        1.72540134       0.10442526       0.68906042       1.76607725       0.10690363       0.70664406
C        0.56497568       0.03422051       0.18738785       0.57238326       0.03464732       0.19059383
C       -0.62121673      -0.03759724      -0.32541175      -0.60217944      -0.03645093      -0.31718569
O       -1.66916029      -0.10104855      -0.77845764      -1.73628107      -0.10510001      -0.80747333
13
Properties=species:S:1:pos:R:3:uff:R:3 energy=-4290.16214496049 AE=-52.25364486687067 id=266 smile="C[CH]CC" BS-DFT=-4294.358583639419
C       -1.98668155       0.18905377       0.06228442      -1.95540962       0.22295157       0.08116080
C       -0.61289304      -0.27137690       0.36970582      -0.58219366      -0.20788130       0.58158598
C        0.55038826       0.19427792      -0.42450257       0.52573556       0.20219119      -0.38891188
C        1.89785831      -0.18311469       0.17223477       1.89410739      -0.15414411       0.17946324
H       -2.70171856      -0.11728269       0.82599459      -2.72681107      -0.08164930       0.81862596
H       -2.34919301      -0.21012408      -0.89696729      -2.17991634      -0.25908942      -0.89415344
H       -2.03582282       1.27940305      -0.02879651      -1.99164512       1.32677171      -0.03390047
H       -0.47603870      -1.10720413       1.04648755      -0.57069173      -1.30885580       0.73677815
H        0.49125086       1.28279471      -0.55363707       0.48476287       1.29960220      -0.56111740
H        0.48514231      -0.20751165      -1.44954685       0.38620989      -0.31721961      -1.36201147
H        1.99481603      -1.26651665       0.26885196       1.97523758      -1.25170560       0.33142058
H        2.02121547       0.24938003       1.16669575       2.05433098       0.36362062       1.14933471
H        2.72167647       0.16822133      -0.45055876       2.68628327       0.16540784      -0.53002897
7
Properties=species:S:1:pos:R:3:uff:R:3 energy=-5197.43515443008 AE=-28.696953198340452 id=267 smile="[C]#CCO" BS-DFT=-5202.098510987871
C        2.49560465      -0.30539775      -0.07517500       2.43581722      -0.37095710      -0.07834549
C        1.23225474      -0.10791243      -0.03415503       1.26526094      -0.08574236      -0.03337548
C       -0.16124362       0.21687167       0.01835281      -0.15554418       0.26136536       0.02127125
O       -0.99224924      -0.90968945      -0.04067336      -0.91977995      -0.90840901      -0.04218185
H       -0.35356495       0.92318110      -0.80817597      -0.39849351       0.92315487      -0.83841999
H       -0.31552103       0.80347551       0.94090822      -0.35911810       0.79918368       0.97277943
H       -1.90528056      -0.62052866      -0.00108167      -1.86814241      -0.61859544      -0.00172786
7
Properties=species:S:1:pos:R:3:uff:R:3 energy=-6209.83727212571 AE=-28.420944784370477 id=268 smile="[CH]=COO" BS-DFT=-6214.693408279917
C        1.37991890      -0.41780505       0.12436110       1.46001094      -0.53344374       0.08521607
C        0.10367293      -0.13960831       0.02668520       0.18302572      -0.18443193       0.02395265
O       -0.86967543      -1.02142412       0.36573007      -0.80075191      -1.16325544       0.11759503
O       -0.35343998       1.06665194      -0.41945998      -0.16564134       1.15401424      -0.13310051
H        2.31692140       0.08830207      -0.00692194       2.24310231       0.21056529       0.01464274
H       -1.56849118      -0.97419028      -0.29346116      -1.78261803      -0.91923985       0.07323709
H       -1.00890665       1.39807376       0.20306672      -1.13712769       1.43579143      -0.18154308
7
Properties=species:S:1:pos:R:3:uff:R:3 energy=-5198.25402080995 AE=-29.51581957821054 id=269 smile="[C]OC=C" BS-DFT=-5202.925852242821
C        2.37691757      -0.34767568      -0.38193198       2.51227842      -0.36387338      -0.38984612
O        1.15157129      -0.29664429      -0.68219597       1.13267044      -0.30164669      -0.70910171
C        0.17987586       0.05467184       0.28507107       0.19332534       0.04614960       0.25742153
C       -1.08544987       0.09657942      -0.06597378      -1.09426775       0.09993390      -0.05717621
H        0.60780451       0.26068956       1.25718183       0.50692096       0.27442996       1.26967684
H       -1.83504954       0.36373979       0.66430017      -1.82673152       0.37006528       0.69234807
H       -1.39566983      -0.13136065      -1.07645137      -1.42419590      -0.12505867      -1.06332240
7
Properties=species:S:1:pos:R:3:uff:R:3 energy=-6207.63065389324 AE=-26.21432655190074 id=270 smile="[CH2]C1OO1" BS-DFT=-6212.754962088003
C       -0.93483620      -0.17903938      -0.05383062      -0.88815606      -0.44070655      -0.13908492
C        0.45375957       0.26926001       0.08534396       0.43579275       0.26132544       0.08289547
O        1.40009902      -0.61924029       0.56528069       1.42288083      -0.59446018       0.50732323
O        1.39365891      -0.16516570      -0.83294728       1.41689559      -0.17869322      -0.77189759
H       -1.45542414      -0.59263773       0.79772478      -1.46314143      -0.45943304       0.80985521
H       -1.46409104      -0.01353993      -0.98104331      -1.47120934       0.10047398      -0.91278542
H        0.60683389       1.30036303       0.41947178       0.54693767       1.31149357       0.42369402
12
Properties=species:S:1:pos:R:3:uff:R:3 energy=-4271.77785393 AE=-47.51075799829323 id=271 smile="[CH2]C[CH2]C" BS-DFT=-4275.967289376685
C       -1.18744257      -0.91057333       0.17172563      -1.15289454      -0.90502007       0.44811558
C       -0.14379238       0.02443241      -0.32031270      -0.14573403       0.03276397      -0.21367784
C       -0.40720134       1.45011236       0.00154447      -0.37088861       1.46097271       0.27755227
C        1.26070364      -0.40759219       0.12611591       1.28076797      -0.41538898       0.10999340
H       -2.15214862      -0.55522392       0.50728433      -2.19210673      -0.59552462       0.20574410
H       -1.03599374      -1.97903898       0.09390564      -1.00373430      -1.94818519       0.09605578
H       -0.14003255      -0.05659430      -1.42701857      -0.29296249       0.00197731      -1.31575812
H        0.34506241       2.19921582      -0.20716229       0.35273524       2.15587380      -0.19980427
H       -1.37929811       1.78343199       0.33837397      -1.40030703       1.80010030       0.03304537
H        2.02274111       0.24162117      -0.30862535       2.01494203       0.25529945      -0.38562812
H        1.34769488      -0.35810104       1.21225016       1.45819262      -0.39493309       1.20720350
H        1.46970728      -1.43169001      -0.18808120       1.45198988      -1.44793558      -0.26284166
11
Properties=species:S:1:pos:R:3:uff:R:3 energy=-4253.78667271 AE=-43.16098094020708 id=272 smile="[C]CCC" BS-DFT=-4258.038232579243
C        2.45701634      -0.30850689       0.15090076       2.49879870      -0.25955325      -0.41858100
C        1.21540991       0.29487424      -0.03256921       1.21492828       0.26826495       0.19485700
C       -0.04487752      -0.41102122      -0.50083711       0.00425458      -0.42600799      -0.43050024
C       -1.30761334       0.07590043       0.19185015      -1.29871655       0.09050445       0.17271734
H        1.16410187       1.39414109      -0.09375735       1.16019087       1.36367531       0.01817057
H        1.45291377       0.07048870       1.11840333       1.23978397       0.07984100       1.28939650
H        0.08744028      -1.48633137      -0.37147569       0.07120104      -1.52271589      -0.25830857
H       -0.11472070      -0.23151754      -1.57783301      -0.00824298      -0.24129531      -1.52714288
H       -1.44432325       1.15174829       0.06387370      -1.40161910       1.18184153      -0.00770300
H       -2.19037151      -0.42046254      -0.21259075      -2.15871634      -0.42992917      -0.29903305
H       -1.27497586      -0.12931319       1.26403520      -1.32186246      -0.10462565       1.26612734
6
Properties=species:S:1:pos:R:3:uff:R:3 energy=-6194.78273298 AE=-27.00780980057334 id=273 smile="O=C=CO" BS-DFT=-6199.796400464383
O        2.30269010      -0.37397146       0.03530232       2.35839001      -0.45208324       0.04485816
C        1.16829789      -0.12386809       0.00983879       1.17360339      -0.09691137       0.00655246
C       -0.09954855       0.21519832      -0.02595785      -0.07347286       0.27699282      -0.03377443
O       -1.10649511      -0.72020197       0.09443725      -1.08456671      -0.66764159       0.08719312
H       -0.32136469       1.26514109      -0.15415630      -0.31788978       1.32339105      -0.16151635
H       -1.94357963      -0.26229789       0.04053578      -2.05606405      -0.38374766       0.05668705
6
Properties=species:S:1:pos:R:3:uff:R:3 energy=-6189.58861717746 AE=-21.81369399803316 id=274 smile="[CH]=CO[O]" BS-DFT=-6194.811577335172
C       -1.13907449      -0.15234685       0.59404722      -1.12856710      -0.20642181       0.68859923
C       -0.04581351       0.05152028      -0.08007937      -0.06160160       0.04082331      -0.05632063
O        1.17630733      -0.40436524       0.39914395       1.19020693      -0.38874969       0.36707221
O        2.15952099      -0.11076308      -0.40590913       2.27555025      -0.14453723      -0.37753481
H       -2.19137806       0.04904499       0.52606874      -2.10918030       0.12264808       0.37034243
H        0.04043775       0.56690990      -1.03327140      -0.16640818       0.57623734      -0.99215843
8
Properties=species:S:1:pos:R:3:uff:R:3 energy=-5216.82176022 AE=-34.44215482634718 id=275 smile="OC1=CC1" BS-DFT=-5221.352340006792
O        1.75280417       0.58457695      -0.04211564       1.82612579       0.49926254      -0.04257945
C        0.44486928       0.36157853      -0.01319896       0.45796426       0.26708934      -0.01234349
C       -0.74715278       0.83845576       0.00518033      -0.90200119       0.75810217       0.00923968
C       -0.59588217      -0.68162222       0.01997946      -0.62691099      -0.61064737       0.01977305
H        2.21193447      -0.25783984      -0.04143367       2.47214250      -0.27987777      -0.04642520
H       -1.45694021       1.64243995       0.01002871      -1.60694988       1.57800605       0.01379165
H       -0.78646522      -1.23308622       0.94314257      -0.79057523      -1.09452117       1.00451194
H       -0.82316754      -1.25450291      -0.88158279      -0.82979526      -1.11741378      -0.94596818
7
Properties=species:S:1:pos:R:3:uff:R:3 energy=-5198.86357157889 AE=-30.125370347150238 id=276 smile="OC1=C[CH]1" BS-DFT=-5203.386829656991
O        1.66420540      -0.13611068       0.20923545       1.73241204      -0.13023854       0.24696817
C        0.36545318       0.04894973       0.11411859       0.36914349       0.12502473       0.19163780
C       -0.85508659      -0.43802341      -0.00148681      -0.99120493      -0.33712224       0.04620029
C       -0.63121807       1.03093813       0.06415624      -0.70390223       1.02005644       0.21852254
H        1.85263995      -1.07775874       0.26414441       2.07394077      -1.07902736       0.16010794
H       -1.56110705      -1.24619242       0.00767783      -1.70137680      -1.13847443      -0.10473499
H       -0.83488684       1.81819738      -0.65784572      -0.77901233       1.53978140      -0.75870174
6
Properties=species:S:1:pos:R:3:uff:R:3 energy=-4171.125545125 AE=-28.70687416477358 id=277 smile="[C]=C=C=C" BS-DFT=-4175.654425191143
C        2.75388479      -0.02234818      -0.01391484       2.77119185      -0.02250029      -0.01400754
C        1.47602286      -0.01199090      -0.00746235       1.46879908      -0.01192573      -0.00742435
C        0.18942006      -0.00154638      -0.00096400       0.18721332      -0.00152006      -0.00094634
C       -1.10525653       0.00897233       0.00557529      -1.11524846       0.00905511       0.00563726
H       -1.64939280       0.94609906       0.02075726      -1.64831200       0.94986149       0.02079489
H       -1.66467837      -0.91918592      -0.00399134      -1.66364378      -0.92297053      -0.00405392
9
Properties=species:S:1:pos:R:3:uff:R:3 energy=-6243.7796809214 AE=-35.08054525623356 id=278 smile="[CH2]COO" BS-DFT=-6248.5624526796655
C        1.25026364       0.05092296      -0.54365132       1.21764170       0.08545010      -0.79921977
C       -0.11291497      -0.02201683       0.01830995      -0.10935249      -0.01071104      -0.06546256
O       -0.76176828       1.19773718      -0.24147129      -0.82823072       1.17573405      -0.26805111
O       -0.76643748      -1.12690354      -0.55474548      -0.83301567      -1.09812519      -0.57469966
H        1.75631223       1.00270809      -0.58752884       1.80675181       0.94590676      -0.41655825
H        1.75232605      -0.85728682      -0.83860782       1.80298374      -0.84805536      -0.65847789
H       -0.06740280      -0.16969424       1.11355934       0.10059134      -0.15772634       1.02141089
H       -1.52234150       1.28010166       0.33525500      -1.57613151       1.16708346       0.38452730
H       -1.52803690      -1.35556845      -0.02037678      -1.58123821      -1.25955643       0.05727381
8
Properties=species:S:1:pos:R:3:uff:R:3 energy=-6226.33072421 AE=-31.272992706746663 id=279 smile="O[C]CO" BS-DFT=-6231.188474379736
O        1.68139649       0.61403044       0.23479226       1.78662445       0.66209294       0.26417665
C        0.89810210      -0.10486611      -0.52890784       0.90461450      -0.09132828      -0.51122339
C       -0.45451649      -0.06469005       0.08973217      -0.48235054      -0.06286312       0.10390552
O       -1.35698881      -0.81695007      -0.67538160      -1.34926721      -0.82296002      -0.68781316
H        2.56354600       0.60243425      -0.14654695       2.65518671       0.58830633      -0.20565264
H       -0.75313995       0.99377854       0.16699082      -0.84037924       0.98943180       0.15313623
H       -0.36014794      -0.44665061       1.11964134      -0.43712796      -0.48880244       1.13077617
H       -2.21825139      -0.77708639      -0.26032020      -2.23730070      -0.77387720      -0.24730538
8
Properties=species:S:1:pos:R:3:uff:R:3 energy=-4201.58564158822 AE=-31.88416230416715 id=280 smile="[C]C[C]=C" BS-DFT=-4205.887218278149
C       -2.00388575      -1.02404116       0.28955681      -1.98316590      -1.02594565       0.61418138
C       -1.01347152      -0.02166781       0.04888684      -1.01078670      -0.02124697       0.03333577
C        0.43126366      -0.26898687       0.06624525       0.32965820      -0.66513250      -0.12323632
C        1.45472877      -0.01153229      -0.70000202       1.37379321       0.00202890      -0.61624411
H       -1.37535477       0.34642999       1.06810971      -0.93529783       0.84941284       0.71855302
H       -1.29501739       0.77748518      -0.65772869      -1.38607414       0.31800328      -0.95526849
H        2.45262360      -0.36139373      -0.45848939       2.33108742      -0.49737657      -0.71549983
H        1.34911339       0.56370669      -1.62157279       1.28078574       1.04025668      -0.92081570
10
Properties=species:S:1:pos:R:3:uff:R:3 energy=-5247.52581655 AE=-37.86340283251957 id=281 smile="[CH]COC" BS-DFT=-5252.231459060601
C        1.96739026       0.31668959      -1.27332979       1.97526136       0.31698908      -1.27503424
C        0.80347563       0.08576174      -0.46787705       0.78596391       0.06832768      -0.36818362
O       -0.41183878       0.09333779      -1.14518978      -0.38994681       0.09549231      -1.14578415
C       -1.50877147      -0.13678614      -0.30253092      -1.50408930      -0.13471904      -0.31301541
H        2.80469898       0.26940786      -0.55224494       2.91600954       0.30049990      -0.68509999
H        0.96686674      -0.87576625       0.07181621       0.92072039      -0.92612907       0.11456504
H        0.82156376       0.84110339       0.35174931       0.76872673       0.86759257       0.40707659
H       -1.59418234       0.63458675       0.47407755      -1.60162761       0.66055967       0.45935836
H       -2.40332254      -0.11180225      -0.92130276      -2.42176887      -0.11091104      -0.93585541
H       -1.44588024      -1.11653249       0.18896898      -1.44924935      -1.13770206       0.16610963
11
Properties=species:S:1:pos:R:3:uff:R:3 energy=-5267.08505696432 AE=-43.78123908492671 id=282 smile="CC[CH]O" BS-DFT=-5271.594366125837
C       -1.46453713      -0.09762804      -0.14906740      -1.45803660      -0.11732184      -0.19364618
C       -0.08903972       0.54959596      -0.18424362      -0.07997198       0.53175596      -0.14799394
C        0.98998597      -0.39733509       0.16835205       0.98483459      -0.49208882       0.22688282
O        2.25579750       0.08608947       0.01419004       2.24923091       0.09728791       0.18066319
H       -1.52737679      -0.92735271      -0.85498105      -1.47137314      -0.93971686      -0.94058681
H       -1.69290884      -0.48924582       0.84468583      -1.72666484      -0.52378410       0.80483714
H       -2.24238000       0.62231116      -0.40483790      -2.21625217       0.64007248      -0.48428187
H        0.11345810       0.95818290      -1.18017173       0.15399707       0.95538026      -1.14843410
H       -0.07174819       1.41693263       0.49517978      -0.08385588       1.35720650       0.59654593
H        0.84103858      -1.15650287       0.93170821       0.79868040      -0.88745886       1.24908083
H        2.88771053      -0.56504758       0.31918577       2.84941164      -0.62133263      -0.14306702
6
Properties=species:S:1:pos:R:3:uff:R:3 energy=-6193.00108848707 AE=-25.226165307642987 id=283 smile="[O]C=[C]O" BS-DFT=-6198.044060723811
O        2.04100290      -0.28830346       0.49632594       2.15919123      -0.39142070       0.53678402
C        0.93334001       0.13699117       0.34817942       0.90678210       0.17151920       0.33403572
C       -0.29485845      -0.69183388       0.74776755      -0.18239854      -0.50715634       0.66454988
O       -1.30075304       0.07641944       0.44877941      -1.44198767       0.04414624       0.46708771
H        0.74145141       1.14652589      -0.08377110       0.82784267       1.16292484      -0.09346596
H       -2.12018284      -0.37979913       0.67360733      -2.26942980      -0.48001324       0.72189719
7
Properties=species:S:1:pos:R:3:uff:R:3 energy=-6209.85166817971 AE=-28.435340838370394 id=284 smile="[CH]1OCO1" BS-DFT=-6214.737212795091
C        1.09038486      -0.32715065       0.09592471       1.09957658      -0.41655932       0.12084616
O        0.19798924      -0.36420562      -0.95982346       0.18902263      -0.45401818      -0.93921673
C       -0.77846734       0.05685930      -0.01931534      -0.72990090       0.04897886      -0.01690187
O        0.18914886       0.18437759       1.01159746       0.18014774       0.09681564       1.04027092
H        2.06391302       0.14777033      -0.03186605       1.89680704       0.33370810      -0.08435709
H       -1.23512979       1.01352261      -0.28756567      -1.08299544       1.06570151      -0.30140911
H       -1.52783885      -0.71117356       0.19104836      -1.55265766      -0.67462660       0.18076772
8
Properties=species:S:1:pos:R:3:uff:R:3 energy=-6225.73564306 AE=-30.67791155674695 id=285 smile="[CH]OCO" BS-DFT=-6230.662941838473
C        1.83450937      -0.05816295      -0.05505178       1.82906793      -0.05414356      -0.04585808
O        0.66880163      -0.30475450      -0.54390798       0.61370731      -0.37002182      -0.66806511
C       -0.43390648       0.14644233       0.25907947      -0.41604883       0.09661746       0.16680561
O       -1.55599770      -0.22299470      -0.46035797      -1.64648112      -0.20403869      -0.42761009
H        2.51545611      -0.48469050      -0.82399435       2.67029573      -0.40776984      -0.67671116
H       -0.33192067       1.22864606       0.37571551      -0.34054578       1.20307529       0.29777674
H       -0.35804229      -0.35315605       1.22853294      -0.36639047      -0.40367863       1.16397201
H       -2.33889997       0.04867031       0.01998417      -2.34360477       0.13995978       0.18969006
7
Properties=species:S:1:pos:R:3:uff:R:3 energy=-5198.9179294405 AE=-30.179728208760935 id=286 smile="[O]C1C=C1" BS-DFT=-5203.580010203866
O        1.48800883      -0.12329275      -0.98889057       1.39457143      -0.10879735      -1.06434800
C        0.76547349      -0.09151696       0.06381562       0.64366581      -0.07970316       0.10959675
C       -0.72806833      -0.55218684      -0.03156057      -0.61893206      -0.65907996      -0.04225087
C       -0.58303677       0.70366303       0.03007900      -0.45236127       0.78345591       0.02854445
H        1.23737399      -0.19412828       1.04411535       1.15619680      -0.18688231       1.08757870
H       -1.27465327      -1.47155652      -0.13731480      -1.25309023      -1.53309749      -0.14095972
H       -0.90509795       1.72901832       0.01975598      -0.87005048       1.78410435       0.02183867
10
Properties=species:S:1:pos:R:3:uff:R:3 energy=-4237.85287561 AE=-40.868588002120305 id=287 smile="[C]1CCC1" BS-DFT=-4242.121490768816
C       -0.14700348      -1.17352200      -0.77227259      -0.14633591      -1.16818567      -0.76867658
C        1.00181023      -0.39447855      -0.18551153       1.03016926      -0.40332083      -0.18928436
C        0.08402462       0.67075843       0.44135176       0.07746336       0.61838270       0.40690131
C       -1.06943534      -0.14539622      -0.16974212      -1.09914277      -0.14728814      -0.17302124
H        1.70346167      -0.07241111      -0.96424928       1.67965477       0.02374470      -0.98337847
H        1.60099315      -1.01657727       0.49009425       1.56935406      -0.99306810       0.58290720
H        0.09859851       0.72304379       1.53027806       0.08527903       0.61274564       1.51894385
H        0.20271665       1.68236915       0.05242890       0.19538959       1.62780534      -0.04464142
H       -1.78870330      -0.60900863       0.51596751      -1.75106603      -0.59381421       0.60826768
H       -1.68646272       0.33522241      -0.93834498      -1.64076535       0.42299857      -0.95801798
10
Properties=species:S:1:pos:R:3:uff:R:3 energy=-5251.22492462 AE=-41.562510902519534 id=288 smile="C=CCO" BS-DFT=-5255.753631659325
C        1.69907053       0.11558200      -0.06725975       1.67620319       0.12757495      -0.06713629
C        0.50924484      -0.45610061      -0.16261571       0.50938115      -0.51328118      -0.16855279
C       -0.80105909       0.26656470      -0.13033092      -0.78918261       0.23552582      -0.13322347
O       -1.83375773      -0.68982080      -0.25991561      -1.85428750      -0.66428520      -0.25770933
H        2.60700479      -0.47171522      -0.09908985       2.60663884      -0.43023812      -0.09460790
H        1.81510865       1.18860339       0.04411805       1.71213665       1.20734365       0.04343638
H        0.42339128      -1.53251752      -0.27422897       0.50682297      -1.59428482      -0.27820759
H       -0.89830575       0.82013068       0.81255227      -0.87130637       0.78266155       0.83249588
H       -0.84308199       0.99893385      -0.94689629      -0.81490067       0.96565669      -0.97284433
H       -2.67761552      -0.23966045      -0.24072744      -2.68150564      -0.11667334      -0.22804480
9
Properties=species:S:1:pos:R:3:uff:R:3 energy=-6243.7717668992 AE=-35.072631234033906 id=289 smile="O[CH]CO" BS-DFT=-6248.59318278697
O        1.67279204       0.11521137      -0.51330326       1.81332090      -0.30242178       0.28896924
C        0.72415842       0.13115715       0.45600119       0.71965097       0.53725862       0.07153673
C       -0.58771900      -0.41154472       0.07924454      -0.54103639      -0.29051288      -0.11788389
O       -1.36104824       0.57559329      -0.60960427      -1.62007931       0.56241000      -0.37524578
H        2.44978637       0.58898878      -0.21582897       2.57505759       0.16023397      -0.14366724
H        0.83331290       0.84963297       1.25987337       0.60011566       1.22304101       0.93801476
H       -0.43485030      -1.28911606      -0.55992741      -0.39691475      -0.98283293      -0.97686866
H       -1.10973832      -0.73321215       0.98790021      -0.73746630      -0.88305673       0.80368106
H       -2.18669386       0.17328937      -0.88435540      -2.41264836      -0.02411928      -0.48853621
9
Properties=species:S:1:pos:R:3:uff:R:3 energy=-6243.48805076459 AE=-34.78891509942423 id=290 smile="[CH2]OCO" BS-DFT=-6248.348037156132
C       -1.53531146       0.33194693       0.39541237      -1.58851633       0.07671795       0.17278852
O       -0.23985509       0.69569488       0.39912297      -0.36830402       0.76410137       0.11185578
C        0.67180298      -0.35332539       0.12698097       0.65365655      -0.17672242       0.32804145
O        1.94649196       0.15617893       0.06072434       1.88759901       0.48051184       0.27309838
H       -2.22147054       1.13943826       0.59657907      -2.21160606       0.49936128       0.98810225
H       -1.83381215      -0.53495740      -0.18422258      -2.12373067       0.18545733      -0.79329952
H        0.56121589      -1.11637608       0.90903072       0.54181254      -0.64920479       1.33363779
H        0.44791409      -0.78994856      -0.85108830       0.63038092      -0.96559750      -0.46196300
H        2.20302432       0.47134844       0.92939551       2.57870805      -0.21462507       0.42967341
9
Properties=species:S:1:pos:R:3:uff:R:3 energy=-4223.00167199163 AE=-39.65878854566381 id=291 smile="[CH]=C=CC" BS-DFT=-4227.259546216146
C        2.28828299      -0.10919522       0.12269162       2.36883450       0.16767555       0.20081648
C        1.12241253       0.24249060       0.13800084       1.09465327       0.43787386       0.18754647
C       -0.19370000       0.62517158       0.15151457      -0.18190092       0.70793338       0.17408298
C       -1.30843673      -0.31028011      -0.16815099      -1.17779682      -0.34916947      -0.16972661
H        3.30811433      -0.40769392       0.11184072       2.71202871      -0.82945766      -0.03862778
H       -0.41826897       1.65363898       0.40699761      -0.51668503       1.70845352       0.41497254
H       -2.27301263       0.18974290      -0.10033493      -2.20284763       0.07469862      -0.12611240
H       -1.31858472      -1.16455075       0.51504778      -1.10604146      -1.18906132       0.55358749
H       -1.20680680      -0.71932406      -1.17760724      -0.99024463      -0.72894648      -1.19653917
6
Properties=species:S:1:pos:R:3:uff:R:3 energy=-5182.16252035263 AE=-27.065723282803447 id=292 smile="[C]=CC=O" BS-DFT=-5186.983790448995
C        1.73459029      -0.15914587      -0.50355637       1.70588371      -0.16575430      -0.55050529
C        0.67780731       0.00967151       0.22744958       0.67631760       0.01580235       0.26350129
C       -0.73957061      -0.00711422      -0.22811911      -0.69265981      -0.01332440      -0.25296766
O       -1.65892558       0.15841180       0.51957351      -1.66364027       0.16026436       0.52868788
H        0.87203724       0.18101020       1.28855134       0.85517090       0.18648092       1.31717038
H       -0.88593865      -0.18283341      -1.30389895      -0.88107213      -0.18346893      -1.30588660
6
Properties=species:S:1:pos:R:3:uff:R:3 energy=-5181.97334229748 AE=-26.87654522765297 id=293 smile="[C]=C=CO" BS-DFT=-5186.75487965096
C        2.42024805      -0.24174191       0.34566294       2.41691725      -0.31669553       0.40793058
C        1.16783655      -0.11170347       0.21884111       1.16449345      -0.05077571       0.16813798
C       -0.11791436       0.14717479      -0.01550688      -0.08789806       0.21535775      -0.07183169
O       -1.09827024      -0.53825143       0.53908102      -1.08530545      -0.53553674       0.53707765
H       -0.41801228       0.95116030      -0.68823584      -0.34750175       1.02147525      -0.74553586
H       -1.95388771      -0.20663828       0.25073900      -2.06070545      -0.33382501       0.35480269
11
Properties=species:S:1:pos:R:3:uff:R:3 energy=-4256.33272871391 AE=-45.707036944117135 id=294 smile="[CH2]C1CC1" BS-DFT=-4260.4467555267975
C        1.47739276      -0.56939587       0.12583168       1.46624683      -0.45507155       0.35656625
C        0.16107044      -0.28358875      -0.45279980       0.17737014      -0.28003489      -0.43066802
C       -0.52671013       1.02406245      -0.18933962      -0.52889352       1.04098172      -0.18111384
C       -1.06529721      -0.24073218       0.41124720      -1.07481016      -0.24097667       0.42763816
H        2.32454087       0.07338708      -0.07827766       2.31129412      -0.00841248      -0.20728595
H        1.65823484      -1.49100157       0.66474795       1.66089776      -1.53562479       0.51799178
H       -0.00355983      -0.68767537      -1.45142326       0.06103234      -0.71307592      -1.44691862
H       -1.07971047       1.48628322      -0.99590406      -1.11963493       1.41723622      -1.04290748
H       -0.03096528       1.71976492       0.47489220      -0.04759566       1.72030850       0.55540381
H       -0.92756586      -0.38577622       1.47471430      -0.91712060      -0.32157052       1.52501121
H       -1.98743015      -0.64532772       0.01631106      -1.98878633      -0.62375962      -0.07371730
11
Properties=species:S:1:pos:R:3:uff:R:3 energy=-5266.77479234282 AE=-43.4709744634265 id=295 smile="CCC[O]" BS-DFT=-5271.358655481841
C       -1.29887494      -0.10615819       0.01547844      -1.28035501      -0.10487111       0.01577527
C        0.06691345       0.57295997      -0.02834770       0.06999144       0.60276694      -0.07400381
C        1.23916506      -0.40372070      -0.00773232       1.22145543      -0.39818546      -0.00712668
O        0.19221571       1.57002208       0.88866466       0.18697482       1.51877423       0.97360291
H       -2.09418581       0.63668611      -0.03117479      -2.10035202       0.64195749      -0.04353407
H       -1.40554889      -0.66680280       0.94590773      -1.36794695      -0.65558936       0.97694832
H       -1.41655471      -0.80312040      -0.81547140      -1.39564962      -0.82109823      -0.82563427
H        0.12563113       1.14802381      -0.97967949       0.12574004       1.15351891      -1.03772136
H        1.17737314      -1.10735560      -0.83909091       1.15275863      -1.11987591      -0.84896269
H        2.18373792       0.13513449      -0.07044292       2.19073979       0.13886631      -0.08281544
H        1.23012796      -0.97566877       0.92188873       1.19664344      -0.95626382       0.95347180
11
Properties=species:S:1:pos:R:3:uff:R:3 energy=-4256.22212807324 AE=-45.59643630344726 id=296 smile="C[C]1CC1" BS-DFT=-4260.363579925177
C       -1.52730192       0.06096263      -0.19171633      -1.43120331       0.06186126      -0.15470040
C       -0.08720057      -0.08083640      -0.45536196      -0.04623232      -0.14429904      -0.77627646
C        1.08513110       0.69624276      -0.06833112       1.03211397       0.68965689      -0.09506121
C        0.98976033      -0.80054367       0.21559204       0.93733028      -0.79771247       0.18706452
H       -1.70878457       0.27440630       0.87262247      -1.40080087       0.26721726       0.93803914
H       -2.07161746      -0.85378741      -0.43285863      -2.04088716      -0.84951894      -0.32472610
H       -1.96082788       0.88405690      -0.76247809      -1.92840770       0.91573976      -0.65959143
H        1.79273610       1.01063829      -0.82865024       1.87950556       0.96304945      -0.75785787
H        1.00617110       1.38665420       0.76805916       0.71052125       1.33475365       0.75107818
H        0.84628450      -1.12302833       1.24412030       0.55886962      -1.04508909       1.20249328
H        1.63564926      -1.45476528      -0.36099759       1.72919067      -1.39565872      -0.31046165
14
Properties=species:S:1:pos:R:3:uff:R:3 energy=-4308.24451529 AE=-56.694611034467016 id=297 smile="CCCC" BS-DFT=-4312.4637994936265
C       -0.33918220      -1.24032684       0.67459818      -0.33724397      -1.24087326       0.68450796
C       -0.13018367      -0.13588969      -0.35358872      -0.13256750      -0.13837617      -0.36006519
C       -0.94538885       1.10216535      -0.00245287      -0.94521123       1.10842078       0.00549335
C        1.34744751       0.20379609      -0.50136121       1.35429561       0.20744061      -0.49487677
H        0.00130756      -0.92053754       1.66347446       0.01218254      -0.90439188       1.68446109
H       -1.39345862      -1.51115692       0.76041520      -1.41321336      -1.50916301       0.75191397
H        0.21675285      -2.14207158       0.41001532       0.22812813      -2.15226423       0.39476016
H       -0.48650434      -0.50782324      -1.32138592      -0.49411373      -0.51576379      -1.34205626
H       -0.82543150       1.88513769      -0.75396891      -0.81798884       1.89011823      -0.77360648
H       -0.62925279       1.51606518       0.95922249      -0.61511121       1.51958472       0.98386089
H       -2.00992295       0.87097344       0.07190332      -2.02537548       0.85634109       0.06821442
H        1.75567946       0.58159749       0.44027920       1.75749552       0.58996321       0.46758410
H        1.50620327       0.97157665      -1.26130954       1.49738446       0.98292092      -1.27742925
H        1.93193426      -0.67350609      -0.78584102       1.93133905      -0.69395721      -0.79276200
6
Properties=species:S:1:pos:R:3:uff:R:3 energy=-6192.40701355 AE=-24.63209037057277 id=298 smile="[CH]1O[CH]O1" BS-DFT=-6197.583420190926
C       -0.94173742       0.00173651      -0.11819419      -0.96731538       0.00534200      -0.25128070
O       -0.00924051       0.98480933      -0.07777032      -0.02428832       1.03421945      -0.28140322
C        0.91438218       0.00840197      -0.25326084       0.92044712       0.01214081      -0.38922918
O       -0.00610348      -0.97909461      -0.13160324      -0.02100922      -1.01732257      -0.33764083
H       -1.86844184      -0.01473739       0.42862557      -1.47282103      -0.02266035       0.74077088
H        1.91114108      -0.00111582       0.15220301       1.56498684      -0.01171935       0.51878305
9
Properties=species:S:1:pos:R:3:uff:R:3 energy=-4221.35972538156 AE=-38.01684193559322 id=299 smile="CC1[C]=C1" BS-DFT=-4225.643944702908
C       -1.09410972      -0.18106033      -0.06928944      -1.03711482      -0.21148321      -0.07030399
C        0.23005900       0.51167329      -0.15853620       0.29188012       0.53756988      -0.12947256
C        1.34174653       0.01908034      -1.00962983       1.17502797       0.07031835      -1.11093532
C        1.57654081      -0.24877423       0.21390788       1.39808318      -0.20572413       0.29995193
H       -1.80599812       0.26895922      -0.76775659      -1.74027783       0.23369943      -0.80501941
H       -1.00258217      -1.23979010      -0.31124735      -0.92896662      -1.29694852      -0.29421687
H       -1.52223152      -0.08536279       0.93216312      -1.47276378      -0.10129576       0.94479857
H        0.20167328       1.57470365       0.08187547       0.32867875       1.62827175       0.07185215
H        2.07490190      -0.61942904       1.08851293       1.98545303      -0.65440777       1.09334549
9
Properties=species:S:1:pos:R:3:uff:R:3 energy=-5232.85865952264 AE=-36.83764996707305 id=300 smile="[CH2]OC=C" BS-DFT=-5237.443635838979
C        1.81135856      -0.01160176      -0.15937614       1.87276018      -0.15012729      -0.05446768
O        0.56440642       0.44408467      -0.43566321       0.57607128       0.33875024      -0.35269341
C       -0.50375559      -0.18542264       0.12861609      -0.55463571      -0.26302951       0.19236145
C       -1.74694701       0.20566997      -0.09697188      -1.76109294       0.20654942      -0.09663953
H        2.27938026      -0.65848172      -0.89050423       2.37429859      -0.46490234      -0.99270243
H        2.37499177       0.50868410       0.60463219       2.46725616       0.65057362       0.43170212
H       -0.24822092      -1.02317743       0.76866708      -0.45643167      -1.11605550       0.85397161
H       -1.97036428       1.04525722      -0.74049500      -1.87633972       1.05760227      -0.75559212
H       -2.56084921      -0.32501241       0.37273953      -2.64188616      -0.25936092       0.32570442
8
Properties=species:S:1:pos:R:3:uff:R:3 energy=-5218.47575135 AE=-36.096145956346845 id=301 smile="C=CC=O" BS-DFT=-5223.167892185624
C       -1.18765264       0.00236082      -0.25314490      -1.20381818      -0.00012625      -0.25591681
C       -0.03350163      -0.50267325       0.16916037      -0.03422989      -0.47655902       0.15982180
C        1.19014022       0.30715903       0.14497617       1.17826151       0.34746220       0.12869346
O        2.26887417      -0.08028571       0.51069403       2.27237349      -0.12903584       0.52840671
H       -1.24467603       1.02099396      -0.62272382      -1.29606256       1.01205436      -0.63043954
H       -2.10582048      -0.57021329      -0.24788939      -2.08534984      -0.62712973      -0.22350002
H        0.05786610      -1.51577929       0.54380743       0.02402900      -1.49332892       0.52872746
H        1.05477029       1.33843773      -0.24487991       1.14479647       1.36666320      -0.23579305
9
Properties=species:S:1:pos:R:3:uff:R:3 energy=-5229.94850742 AE=-33.92749786443346 id=302 smile="[C]COC" BS-DFT=-5234.5680217837535
C       -2.06142959      -0.09424232      -1.37296927      -2.01767222      -0.12035181      -1.46002060
C       -1.04854320       0.02950203      -0.36840872      -1.06449473       0.04889922      -0.29583415
O        0.27915030      -0.21810430      -0.72297449       0.24709140      -0.21817443      -0.73899716
C        1.17033177      -0.06271447       0.35393602       1.14256921      -0.06304635       0.33884684
H       -1.40255443      -0.63510329       0.45271836      -1.36981599      -0.66376975       0.50269830
H       -1.19751675       1.05520623       0.04001395      -1.15695944       1.09502878       0.07272417
H        1.15005881       0.95991419       0.75021664       1.13142577       0.98044684       0.72558726
H        0.94205468      -0.75884645       1.17033958       0.91794813      -0.78348846       1.15681938
H        2.16844841      -0.27561161      -0.02283915       2.16990787      -0.27554404      -0.02179112
8
Properties=species:S:1:pos:R:3:uff:R:3 energy=-4205.60671989 AE=-35.905240605947256 id=303 smile="C1=CC=C1" BS-DFT=-4209.832699944261
C        0.79452986      -0.64895452      -0.01183716       0.74136917      -0.64822331      -0.01172556
C        0.77002855       0.67788738       0.00920425       0.71692818       0.67519426       0.00926822
C       -0.79452986       0.64895452       0.01183712      -0.74136917       0.64822331       0.01172548
C       -0.77002855      -0.67788737      -0.00920422      -0.71692818      -0.67519425      -0.00926821
H        1.57115303      -1.39931274      -0.02525631       1.52024298      -1.39891636      -0.02514698
H        1.51841072       1.45645503       0.02004849       1.46755188       1.45417508       0.02011243
H       -1.57115303       1.39931275       0.02525628      -1.52024300       1.39891635       0.02514695
H       -1.51841072      -1.45645503      -0.02004845      -1.46755186      -1.45417508      -0.02011234
14
Properties=species:S:1:pos:R:3:uff:R:3 energy=-4308.20310682 AE=-56.65320256446739 id=304 smile="CCCC" BS-DFT=-4312.416268240113
C        1.93248374       0.07516120      -0.04699235       1.92180800       0.06793432      -0.04473573
C        0.49707787       0.56026029       0.06932489       0.48742711       0.57580312       0.06854833
C       -0.49707786      -0.56026029       0.33668799      -0.48742708      -0.57580309       0.33746471
C       -1.93248374      -0.07516121       0.45300513      -1.92180800      -0.06793429       0.45074843
H        2.04224702      -0.64306626      -0.86301469       2.01002376      -0.65522044      -0.88340798
H        2.62148998       0.89950099      -0.23835582       2.60427684       0.92200260      -0.23913441
H        2.25784160      -0.42083292       0.87057066       2.23190607      -0.42647377       0.90051861
H        0.21019115       1.08279114      -0.84953150       0.21118523       1.08744650      -0.87925785
H        0.42414189       1.30339227       0.87062220       0.43213448       1.31523057       0.89717064
H       -0.42414183      -1.30339227      -0.46460931      -0.43213444      -1.31523053      -0.49115758
H       -0.21019119      -1.08279111       1.25554441      -0.21118528      -1.08744648       1.28527094
H       -2.04224715       0.64306607       1.26902762      -2.01002409       0.65522003       1.28942103
H       -2.25784145       0.42083312      -0.46455783      -2.23190581       0.42647416      -0.49450583
H       -2.62149002      -0.89950103       0.64436830      -2.60427680      -0.92200270       0.64514640
6
Properties=species:S:1:pos:R:3:uff:R:3 energy=-5181.98403731079 AE=-26.887240240963365 id=305 smile="[CH2]C1=[C]O1" BS-DFT=-5186.747173628701
C       -0.88045123       0.00624132      -0.02312445      -0.97500032      -0.13822156      -0.29440232
C        0.42426189       0.07400799      -0.11287987       0.49424447      -0.04237693      -0.09390651
C        1.77815159       0.32074741      -0.48982234       1.75384179      -0.24980178      -0.54822474
O        1.53217958      -0.37110473       0.61969309       1.56436486       0.32065842       0.68618686
H       -1.37098718      -0.50587056       0.79375555      -1.41697737      -0.76728667       0.50538630
H       -1.48315465       0.47597858      -0.78762199      -1.42047344       0.87702853      -0.25503959
8
Properties=species:S:1:pos:R:3:uff:R:3 energy=-6225.752307 AE=-30.694575496746438 id=306 smile="C=COO" BS-DFT=-6230.861622363072
C       -1.36135056       0.14229875       0.26119238      -1.35764823       0.13747383       0.25234328
C       -0.27573844      -0.14414126      -0.43903554      -0.32888340      -0.19799527      -0.51473581
O        0.95181389       0.26694348      -0.03944166       0.95951876       0.19021797      -0.16361779
O        1.89452952      -0.20478924      -1.00474695       2.00041040      -0.14640454      -0.93519308
H       -1.32231288       0.71261486       1.17864603      -1.20487725       0.71437601       1.15547688
H       -2.31844211      -0.20524849      -0.09551671      -2.36062074      -0.16422435      -0.02015931
H       -0.27208538      -0.71120896      -1.36080586      -0.49442409      -0.77550933      -1.41609779
H        2.70358598       0.14353087      -0.61721110       2.78652456       0.24206567      -0.47493578
9
Properties=species:S:1:pos:R:3:uff:R:3 energy=-5233.01986963152 AE=-36.99886007595342 id=307 smile="[CH2]C1CO1" BS-DFT=-5237.590662724215
C        1.34982696      -0.19192972      -0.14076419       1.29305752      -0.12085591      -0.43134996
C        0.07209224       0.00956822       0.50187022       0.07257872       0.12962964       0.43504389
C       -1.19330633       0.06743143      -0.25740939      -1.23061924      -0.10865982      -0.21916476
O       -0.61223445       1.24845512       0.23321030      -0.70225224       1.18964605      -0.07008277
H        1.53212487       0.21889775      -1.12394524       2.08337134       0.61884282      -0.18653409
H        2.13557197      -0.74234696       0.35425999       1.67673088      -1.14543498      -0.24591951
H       -0.00636183      -0.30566007       1.53851356       0.12495450       0.13391706       1.54396243
H       -2.11240148      -0.24702625       0.23060656      -2.09492344      -0.27092836       0.45774093
H       -1.16531197      -0.05738952      -1.33634180      -1.22289803      -0.42615650      -1.28369616
7
Properties=species:S:1:pos:R:3:uff:R:3 energy=-4188.99986839933 AE=-32.93979327718989 id=308 smile="[CH]=C=C=C" BS-DFT=-4193.368622377543
C        2.16161071      -0.03123503      -0.50880090       2.22421823      -0.41730100      -0.53444777
C        0.95349872      -0.01755708      -0.28737536       0.95392595      -0.25603401      -0.29622238
C       -0.33961400       0.00129684      -0.05026645      -0.29606895      -0.09731874      -0.06180293
C       -1.61906920       0.02673356       0.18462530      -1.56638005       0.06406720       0.17642989
H        3.20665009      -0.05530489      -0.70056251       2.87182860       0.44444175      -0.62100093
H       -2.15858285       0.96278052       0.31210418      -1.97463340       1.05997913       0.28124325
H       -2.20449347      -0.88671390       0.26389775      -2.21289038      -0.79783435       0.26942289
10
Properties=species:S:1:pos:R:3:uff:R:3 energy=-4234.23863526 AE=-37.25434765211958 id=309 smile="[CH]C[C]C" BS-DFT=-4238.914745130925
C        2.08437373      -0.90094221      -0.11477893       2.05356922      -0.92599468      -0.11939371
C        0.84407437      -0.16523457       0.16362276       0.88737179      -0.01421654       0.20616608
C       -0.46325949      -0.85146406       0.02144691      -0.41181830      -0.78878281       0.03579136
C       -1.58120841       0.04504184       0.33799458      -1.62728269       0.07240087       0.34857263
H        2.89467064      -0.16386842       0.06824730       3.01140799      -0.37696996      -0.00034300
H        0.93155009       0.29419663       1.17608437       0.98326127       0.33994155       1.25486714
H        0.85637018       0.77453572      -0.43693259       0.90268031       0.85730951      -0.48274947
H       -1.53983727       0.93889582      -0.30570619      -1.66711139       0.94412224      -0.33817276
H       -2.56289609      -0.41437450       0.24638636      -2.54558591      -0.53431960       0.21050967
H       -1.46383774       0.44321376       1.35914364      -1.58649228       0.42650941       1.40026029
11
Properties=species:S:1:pos:R:3:uff:R:3 energy=-5266.73133477004 AE=-43.427516890646984 id=310 smile="[CH2]CCO" BS-DFT=-5271.214464911563
C       -1.68276393       0.08562966       0.00523644      -1.68916844       0.23901277       0.18114014
C       -0.37299281      -0.57692582       0.18979922      -0.38863743      -0.55142348       0.22803319
C        0.79182716       0.39146729       0.16052283       0.81506495       0.38559022       0.19009556
O        1.98740989      -0.35462046       0.26323504       1.99402117      -0.36694948       0.25454847
H       -2.58846999      -0.35245029       0.39943782      -2.55474523      -0.44918922       0.28151853
H       -1.78195588       0.94986355      -0.63946396      -1.77358822       0.79170574      -0.77884836
H       -0.34939243      -1.13741594       1.12848312      -0.36270746      -1.14653651       1.16622922
H       -0.20034009      -1.32386091      -0.60091147      -0.34960706      -1.24864209      -0.63696097
H        0.76751662       0.96546054      -0.77553694       0.79978071       0.97477893      -0.75458306
H        0.69971500       1.10440695       0.98905881       0.76981654       1.08425511       1.05595731
H        2.72944648       0.24844543       0.29510171       2.73977047       0.28739802       0.22783262
7
Properties=species:S:1:pos:R:3:uff:R:3 energy=-4187.20031729444 AE=-31.140242172299622 id=311 smile="[C]C#CC" BS-DFT=-4191.606002314191
C        3.00160876      -0.20245626       0.00151049       3.10248493      -0.20836700      -0.02131694
C        1.68077458      -0.11304564      -0.00706292       1.64297657      -0.11034449      -0.01128877
C        0.43836253      -0.02846296      -0.01928689       0.44027473      -0.02956943      -0.00302509
C       -0.99035465       0.06660683      -0.01747225      -1.01951822       0.06847220       0.00700503
H       -1.34566092       0.97746388      -0.50656642      -1.33224618       0.98931478      -0.52698401
H       -1.32162441       0.10533956       1.02598883      -1.38053090       0.10850138       1.05531875
H       -1.46310588      -0.80544540      -0.47711084      -1.45344093      -0.81800743      -0.49970898
6
Properties=species:S:1:pos:R:3:uff:R:3 energy=-6190.51576269 AE=-22.740839510573096 id=312 smile="[C]1COO1" BS-DFT=-6195.834900902555
C        0.69825880       0.95796697      -0.10614921       0.65515403       0.97208629      -0.10648830
C       -0.46545036       0.04308264       0.00678573      -0.47891297       0.03802901       0.00760143
O        0.45212320      -1.10138818       0.09282674       0.45967178      -0.99031618       0.08219798
O        1.48759495      -0.04985760      -0.03003258       1.48860478      -0.14591009      -0.02102804
H       -1.06539237       0.15895850       0.91179477      -1.04033417       0.15125807       0.95891031
H       -1.10713421      -0.00876234      -0.87522546      -1.08418344      -0.02514711      -0.92119338
5
Properties=species:S:1:pos:R:3:uff:R:3 energy=-4152.88701186617 AE=-24.109745067856238 id=313 smile="[C]#CC#C" BS-DFT=-4157.974805879283
C        2.48679987       0.13462596       0.58678066       2.46793994       0.13360851       0.58364701
C        1.22267258       0.06620915       0.37695936       1.28052319       0.06932454       0.38657343
C       -0.08307082      -0.00450462       0.16026524      -0.11037801      -0.00597562       0.15572785
C       -1.28881458      -0.06979740      -0.03983947      -1.29775585      -0.07025746      -0.04133925
H       -2.33758705      -0.12653309      -0.21393020      -2.34032926      -0.12669996      -0.21437345
8
Properties=species:S:1:pos:R:3:uff:R:3 energy=-6227.32657411 AE=-32.26884260674706 id=314 smile="CO[C]O" BS-DFT=-6232.242426267405
C       -0.98900134      -0.27995694       0.76988079      -0.99154741      -0.27198995       0.75283528
O       -0.29733561       0.11781530      -0.41286142      -0.44720922       0.16769197      -0.46488737
C        0.98573502      -0.12090994      -0.39803048       0.92711319      -0.10018324      -0.42059461
O        1.43570055       0.31255581      -1.56243859       1.52073147       0.31821068      -1.61028799
H       -2.03312848      -0.02205731       0.61281677      -2.08272565      -0.07152952       0.74533592
H       -0.88590533      -1.35279573       0.92294426      -0.85219444      -1.36938961       0.88401945
H       -0.59580177       0.25425364       1.63304830      -0.55370710       0.28269090       1.61396207
H        2.37973695       0.14301771      -1.56535963       2.47953916       0.09642132      -1.50038273
8
Properties=species:S:1:pos:R:3:uff:R:3 energy=-5216.29970816657 AE=-33.920102772916835 id=315 smile="[CH2]C=[C]O" BS-DFT=-5220.9201141710955
C       -1.45377287       0.13417144      -0.04542024      -1.57210443      -0.19262053      -0.10906562
C       -0.17564208       0.21876082       0.32582982      -0.16413585       0.24479580       0.08476910
C        0.81512160      -0.41604939      -0.53327219       0.82831434      -0.58861325      -0.19303145
O        2.00188336      -0.22029918       0.00487591       2.14848675      -0.19419331      -0.01698886
H       -2.25866517       0.57507970       0.53036243      -2.11377303      -0.14706680       0.85849982
H       -1.70651679      -0.39423419      -0.95716627      -2.07135380       0.47128609      -0.84502794
H        0.12135541       0.74137006       1.23598152       0.04337364       1.24236801       0.45203904
H        2.65623653      -0.63879928      -0.56119097       2.90119237      -0.83595602      -0.23119410
6
Properties=species:S:1:pos:R:3:uff:R:3 energy=-5181.62498521431 AE=-26.528188144483465 id=316 smile="[C]1=C[CH]O1" BS-DFT=-5186.354292538801
C        0.33271186       1.13757475      -0.27643513       0.38560111       1.19753541      -0.15949175
C        0.78907299      -0.09938478       0.22062750       0.72849008      -0.11034657       0.05470846
C       -0.57250503      -0.28954267       0.13913607      -0.64240733      -0.34013510       0.36118523
O       -1.01882915       0.97573533       0.27258580      -0.99878978       0.96195237       0.12292019
H        1.65831708      -0.69988264       0.02163575       1.63553877      -0.69806495       0.01576909
H       -1.18876774      -1.02449999      -0.37754999      -1.10843285      -1.01094115      -0.39509123
8
Properties=species:S:1:pos:R:3:uff:R:3 energy=-5216.59647248 AE=-34.21686708634661 id=317 smile="C#COC" BS-DFT=-5221.198574449676
C        2.05029817       0.10279094      -0.37202479       2.15167828       0.09441267      -0.39427428
C        0.94822256      -0.35892557      -0.28109119       1.03229720      -0.34149328      -0.29288800
O       -0.22680384      -0.88575689      -0.19357524      -0.23786359      -0.83680007      -0.17803196
C       -1.25581267       0.00532840       0.25238780      -1.30536571      -0.00901281       0.25822670
H        3.03070223       0.49984870      -0.45665515       3.13432021       0.47724789      -0.48322709
H       -1.02115887       0.37700071       1.25030907      -1.09700058       0.37423672       1.27989420
H       -2.17085506      -0.57969921       0.27280587      -2.24217241      -0.60279889       0.28054782
H       -1.35459250       0.83941292      -0.44302333      -1.43589340       0.84420777      -0.44111436
8
Properties=species:S:1:pos:R:3:uff:R:3 energy=-5214.34168284012 AE=-31.962077446466537 id=318 smile="[CH2]O[C]=C" BS-DFT=-5219.172362942246
C        1.74246075       0.61608470      -0.29074721       1.73308965       0.56571616      -0.55120850
O        0.50745842       0.19811711      -0.22390281       0.46337991       0.21656094      -0.03117426
C       -0.53512627      -0.28041311      -0.85391405      -0.52172465      -0.27971323      -0.87582001
C       -1.71726524      -0.60719212      -0.37868007      -1.71282291      -0.60891151      -0.39717712
H        2.52874253      -0.10412558      -0.11337115       2.51627898      -0.04473688      -0.05624053
H        1.90921261       1.67438848      -0.43412920       1.92796012       1.64124425      -0.36069175
H       -1.97150934      -0.50608696       0.67213001      -1.93437548      -0.49597329       0.65637485
H       -2.46397345      -0.99077252      -1.05745259      -2.47178562      -0.99418644      -1.06412975
4
Properties=species:S:1:pos:R:3:uff:R:3 energy=-5145.20942847049 AE=-17.395439724489734 id=319 smile="[C]OC#[C]" BS-DFT=-5150.308531277687
C       -1.83338050       0.02116266      -0.01119149      -1.72841724      -0.39575820      -0.03839718
O       -0.66891187       0.00787329      -0.00408116      -0.67030426       0.54249369       0.03172495
C        0.62446823      -0.00720044       0.00381933       0.62667721       0.11475026       0.01199672
C        1.87782415      -0.02183551       0.01145332       1.77204429      -0.26148575      -0.00532450
7
Properties=species:S:1:pos:R:3:uff:R:3 energy=-5199.58021477847 AE=-30.842013546730414 id=320 smile="[CH2]C#CO" BS-DFT=-5204.163718060674
C       -1.57489132       0.04187389      -0.06660522      -1.71167424      -0.15639463      -0.25141361
C       -0.21422866      -0.07545906      -0.00169295      -0.24895181      -0.18582078      -0.24302143
C        0.99752019      -0.16570168       0.05138204       0.95624547      -0.21013943      -0.23618401
O        2.28151879      -0.35088051       0.15321835       2.32136433      -0.23773615      -0.22849280
H       -2.21516267      -0.71846248       0.35838732      -2.09337685      -0.43724774       0.75174517
H       -2.03551978       0.89544654      -0.54398216      -2.05994646       0.86556024      -0.50678957
H        2.76076345       0.37318330      -0.26104233       2.83633957       0.36177849       0.40382128
10
Properties=species:S:1:pos:R:3:uff:R:3 energy=-6259.33676632 AE=-36.99622649291996 id=321 smile="CCOO" BS-DFT=-6264.389501286164
C       -1.33440537       0.10395225      -0.25494899      -1.32875315       0.10301776      -0.24869361
C        0.06281748      -0.32637436       0.11938872       0.09572240      -0.31637980       0.08017173
O        0.94615146       0.42022056      -0.69254821       0.99142091       0.39085040      -0.73784067
O        2.26569617      -0.03629822      -0.41398232       2.19830821      -0.02579455      -0.40211402
H       -1.47766876       1.17032368      -0.07771184      -1.45554666       1.19182643      -0.06942615
H       -1.53626067      -0.10186765      -1.30625827      -1.55487943      -0.12041128      -1.31295806
H       -2.05979794      -0.44342520       0.34797920      -2.04190151      -0.45343703       0.39546972
H        0.27189905      -0.12895383       1.17736934       0.29554871      -0.09478094       1.15296615
H        0.21510299      -1.39400586      -0.06689134       0.19632583      -1.41140301      -0.09496079
H        2.64646558       0.73642862       0.01596071       2.60375468       0.73651201       0.08574273
10
Properties=species:S:1:pos:R:3:uff:R:3 energy=-4240.86172158 AE=-43.87743397212034 id=322 smile="CC#CC" BS-DFT=-4245.076351888555
C        2.03398222      -0.26517350      -0.02004965       2.04833131      -0.26704025      -0.02019115
C        0.59519279      -0.07756105      -0.00588460       0.59767901      -0.07792024      -0.00589135
C       -0.59518296       0.07764663       0.00584610      -0.59768062       0.07791828       0.00589183
C       -2.03398469       0.26517359       0.02005015      -2.04833218       0.26703990       0.02019139
H        2.55552213       0.68288902       0.12468869       2.55046245       0.71097945       0.12887277
H        2.36614263      -0.68675553      -0.97068783       2.35600475      -0.69554269      -0.99620425
H        2.34975197      -0.94414793       0.77434159       2.33918935      -0.96004841       0.79590895
H       -2.29208026       1.31619417       0.16328307      -2.27988816       1.34209746       0.16685991
H       -2.49678939      -0.30494341       0.82785724      -2.49020230      -0.32273079       0.84952829
H       -2.48255443      -0.06332200      -0.91944475      -2.47556362      -0.07475271      -0.94496640
7
Properties=species:S:1:pos:R:3:uff:R:3 energy=-6211.36306153936 AE=-29.94673419802075 id=323 smile="[O]C=CO" BS-DFT=-6216.348827351587
O        2.07987081       0.17306151       0.45781368       2.16929984       0.23294587       0.44612842
C        0.97484381      -0.35731089       0.52993268       0.92133573      -0.37137492       0.52958356
C       -0.21645655       0.31783222       0.18224920      -0.17088383       0.30272948       0.19188099
O       -1.38420907      -0.32324122       0.28614841      -1.41883621      -0.30369168       0.27605443
H        0.85187615      -1.40031759       0.87409978       0.84739118      -1.39564049       0.87201778
H       -0.19786254       1.34395875      -0.16627450      -0.09393034       1.32761966      -0.15047016
H       -2.10806262       0.24601720       0.02050434      -2.25437639       0.20741208       0.01927857
5
Properties=species:S:1:pos:R:3:uff:R:3 energy=-4152.19284251682 AE=-23.41557571850626 id=324 smile="[C]=C1[C]=C1" BS-DFT=-4156.664017130571
C        1.78935280      -0.60670605       0.09176804       1.87651369      -0.49186692       0.06969021
C        0.67114727       0.08481409      -0.02301959       0.67182280       0.04901490      -0.01643625
C       -0.25356147       1.24391641      -0.22586892      -0.17407555       1.17391923      -0.21389992
C       -0.73003270       0.01938649       0.00449467      -0.74496041      -0.06040476       0.01933856
H       -1.47690590      -0.74141092       0.15262582      -1.62930054      -0.67066246       0.14130740
7
Properties=species:S:1:pos:R:3:uff:R:3 energy=-5198.62069405227 AE=-29.882492820530388 id=325 smile="[CH]=C1CO1" BS-DFT=-5203.288880360526
C        1.56309814      -0.02199308       0.46284002       1.53525086       0.02198597       0.65634143
C        0.37380709      -0.03303007      -0.02172774       0.37700327      -0.02478389       0.01766309
C       -1.05561681       0.08943075       0.02473652      -0.99385301       0.07495984      -0.01978426
O       -0.32201578      -0.22952306      -1.18542501      -0.43303984      -0.22987824      -1.22755217
H        2.60105251      -0.15361135       0.23121456       2.45562641      -0.16602632       0.12075985
H       -1.65099887      -0.72624450       0.42147027      -1.54496847      -0.78495304       0.41354128
H       -1.50932629       1.07497133       0.03261188      -1.39601923       1.10869568       0.00475128
8
Properties=species:S:1:pos:R:3:uff:R:3 energy=-5215.43423530478 AE=-33.05462991112654 id=326 smile="[CH]C=CO" BS-DFT=-5220.097514311994
C        1.71404758       0.22936059      -0.30493292       1.91925367       0.14620663       0.05242814
C        0.54496140      -0.44517424       0.07551009       0.54052753      -0.38432165       0.24129445
C       -0.57778025       0.32427426      -0.02883136      -0.51835651       0.38026757      -0.00211187
O       -1.78486288      -0.10714041       0.27300229      -1.79938309      -0.12782305       0.17984194
H        2.57418083      -0.45471072      -0.19682068       2.45244923      -0.46273303      -0.70681491
H        0.43462354      -1.47300591       0.42947152       0.40871557      -1.40346499       0.58259352
H       -0.46395086       1.34696401      -0.38096946      -0.39313397       1.40158224      -0.34305440
H       -2.44121936       0.57943242       0.13357050      -2.61007243       0.45028628      -0.00417686
9
Properties=species:S:1:pos:R:3:uff:R:3 energy=-5233.76648148327 AE=-37.745471927702965 id=327 smile="[CH2]CC=O" BS-DFT=-5238.423657615967
C       -1.20957479      -0.18643305       0.31118948      -1.27035557       0.10177182       0.25654713
C        0.06593906      -0.45289428      -0.39464105       0.03560149      -0.28963631      -0.41620205
C        1.09826340       0.56930612       0.04992373       1.15218627       0.56497413       0.09723665
O        2.06581853       0.31011126       0.70580072       2.10790701       0.05984080       0.66409484
H       -1.35720662      -0.55586977       1.31616961      -1.21856308      -0.09598001       1.34873200
H       -1.94225899       0.49756291      -0.09302271      -2.11024506      -0.47939112      -0.17912696
H        0.46223554      -1.44320876      -0.16742986       0.24485661      -1.36440480      -0.22198374
H       -0.05917622      -0.35245634      -1.47732305      -0.05763322      -0.13862870      -1.51220925
H        0.87596007       1.61388193      -0.25066688       1.11624555       1.64145418      -0.03708862
10
Properties=species:S:1:pos:R:3:uff:R:3 energy=-4240.76133068 AE=-43.77704307212025 id=328 smile="C=C=CC" BS-DFT=-4245.051590146794
C        2.08244751       0.22562873      -0.09226043       2.06321019       0.13482986       0.00910385
C        0.84559868      -0.15165993      -0.22432481       0.81304206      -0.05271656      -0.30481729
C       -0.39308390      -0.52560503      -0.35373468      -0.43948661      -0.24042411      -0.61876935
C       -1.56131251       0.13970501       0.30655246      -1.51980870       0.03147131       0.37437236
H        2.71217949      -0.17383925       0.69494010       2.32493994       0.49031291       0.99628163
H        2.52547756       0.94964325      -0.76706340       2.83894209      -0.06493503      -0.71733509
H       -0.59892905      -1.38484926      -0.98786073      -0.69218236      -0.59640897      -1.60898650
H       -1.24200457       0.98418054       0.91485519      -1.49458945       1.09869546       0.68120129
H       -2.27361031       0.50133190      -0.43897881      -2.50876177      -0.18754330      -0.07982246
H       -2.09676288      -0.56453595       0.94787513      -1.38530538      -0.61328157       1.26877156
10
Properties=species:S:1:pos:R:3:uff:R:3 energy=-5249.69977315 AE=-40.037359432519224 id=329 smile="CC[C]O" BS-DFT=-5254.269294866935
C       -1.37373842       0.24276032      -0.15598916      -1.36865697       0.24953261      -0.16061938
C       -0.01557056      -0.33327032       0.19528461      -0.03657212      -0.37834562       0.22557234
C        1.12708939       0.45401853      -0.35149831       1.11370567       0.43942938      -0.34098557
O        2.23302624      -0.14263940       0.02011559       2.33201242      -0.13961385       0.01539323
H       -1.50741510       0.28860774      -1.23733570      -1.47331727       0.28137343      -1.26634795
H       -2.18087901      -0.36080905       0.26110574      -2.20022947      -0.35557574       0.25817158
H       -1.47524019       1.25831598       0.22823414      -1.44002193       1.28154769       0.24491074
H        0.12529304      -0.40251201       1.28331220       0.04543324      -0.41554983       1.33317630
H        0.09308502      -1.36438310      -0.17004823       0.01220487      -1.41372435      -0.17506133
H        2.97434958       0.35991131      -0.32946427       3.01544157       0.45092628      -0.39049332
7
Properties=species:S:1:pos:R:3:uff:R:3 energy=-5199.59689943715 AE=-30.858698205410292 id=330 smile="[CH]1C=CO1" BS-DFT=-5204.126614394261
C       -0.95863540      -0.17645627       0.03506467      -0.99289130      -0.16572523       0.42013336
C        0.05104341       0.76793285      -0.09544488       0.03029157       0.72655901      -0.00562962
C        0.92679372      -0.30302296       0.02475652       0.87388120      -0.35236644      -0.00107323
O       -0.08412798      -1.26613137       0.15679093      -0.16524374      -1.25754486       0.39180623
H       -2.02933138      -0.29233730       0.06348124      -1.78383934      -0.25816371      -0.35746061
H        0.12160102       1.83086371      -0.22731651       0.11209222       1.78248093      -0.22472802
H        1.97265659      -0.56084868       0.04266801       1.92570940      -0.47523970      -0.22304812
9
Properties=species:S:1:pos:R:3:uff:R:3 energy=-5233.03195289599 AE=-37.01094334042318 id=331 smile="CC=[C]O" BS-DFT=-5237.59847301713
C       -1.36714640       0.17416210       0.13102617      -1.38764163       0.15863262       0.13300244
C       -0.00176375      -0.41705868       0.33591595      -0.01471771      -0.39137253       0.32986516
C        1.12579097       0.25082781       0.26534719       1.04587185       0.40060025       0.22927485
O        2.39048368      -0.12216376       0.41925852       2.32494152      -0.10923252       0.41214557
H       -1.48291746       0.60268555      -0.86622867      -1.48375373       0.58361353      -0.88861687
H       -2.13149779      -0.59337051       0.24458430      -2.13651589      -0.65154423       0.25613969
H       -1.58638484       0.96050291       0.85569777      -1.59046147       0.95162194       0.88372486
H        0.07618974      -1.48151110       0.56127990       0.11353323      -1.44306597       0.55596054
H        2.97724585       0.62592568       0.29849951       3.12874382       0.50074692       0.33388439
8
Properties=species:S:1:pos:R:3:uff:R:3 energy=-5214.35180901 AE=-31.972203616346633 id=332 smile="[CH]C1CO1" BS-DFT=-5219.019781324916
C        1.17003873      -0.47981421       0.59550363       1.42202932      -0.28846458       0.71408714
C        0.41246168       0.57025669       0.08909112       0.33841707       0.44698493      -0.05117282
C       -0.90671815      -0.22966254      -0.02534517      -0.96761314      -0.23990760      -0.12552773
O       -0.80033077       0.89021492       0.77218749      -0.72813968       0.80019938       0.79517118
H        1.92070160      -0.72356964      -0.17751628       2.07517783      -0.83428490       0.00219438
H        0.62310113       1.25602750      -0.73144069       0.57339539       1.24385914      -0.78725466
H       -1.36047454      -0.11033083      -1.00695772      -1.64801922       0.09069919      -0.93750774
H       -1.05877968      -1.17312188       0.48447762      -1.06524757      -1.21908557       0.39001025
9
Properties=species:S:1:pos:R:3:uff:R:3 energy=-5231.51542757 AE=-35.494418014432995 id=333 smile="[CH2]C[C]O" BS-DFT=-5236.064438632267
C       -1.47526147      -0.00340983      -0.35102702      -1.46658917      -0.07174366      -0.56266362
C       -0.17471031      -0.24776934       0.30833381      -0.18359235      -0.30269303       0.21703113
C        0.90837680       0.66659566      -0.15673699       0.96632081       0.41668775      -0.46659026
O        2.04441012       0.02451765      -0.05737411       2.14943807       0.20712207       0.24259406
H       -2.26936178      -0.73292196      -0.28642199      -2.29688255      -0.65069446      -0.10609245
H       -1.66713821       0.94737362      -0.82692354      -1.73204237       1.00722236      -0.56229077
H       -0.23558252       0.02866351       1.38309420      -0.30380714       0.07960234       1.25351097
H        0.11801765      -1.30712804       0.30309654       0.03118428      -1.39200471       0.25167174
H        2.75124973       0.62407872      -0.31604090       2.83597042       0.70650134      -0.26717080
8
Properties=species:S:1:pos:R:3:uff:R:3 energy=-4204.77484706679 AE=-35.07336778273748 id=334 smile="[C]=C=CC" BS-DFT=-4209.201810229089
C        2.63339831      -0.75416365       0.16449778       2.59126683      -0.79664591       0.16955715
C        1.51612235      -0.15188893       0.05416257       1.47677922      -0.13283134       0.05054215
C        0.36197436       0.49391907      -0.06321054       0.36047769       0.53238452      -0.06871262
C       -0.97550230      -0.14767414       0.00042037      -0.95414689      -0.17055387       0.00413461
H        0.39331191       1.57260129      -0.21748337       0.39308838       1.60323478      -0.22168407
H       -1.09117880      -0.66741536       0.95469380      -1.06398926      -0.67080521       0.98974677
H       -1.05450356      -0.91513319      -0.77348509      -1.02573404      -0.92832485      -0.80481935
H       -1.78362228       0.56975491      -0.11959552      -1.77774194       0.56354187      -0.11876464
6
Properties=species:S:1:pos:R:3:uff:R:3 energy=-6192.13546061 AE=-24.36053743057346 id=335 smile="C=C1OO1" BS-DFT=-6197.393419998167
C       -0.83423838       0.08524838      -0.02915430      -0.87545935       0.08945598      -0.03059582
C        0.46507069      -0.04751976       0.01625148       0.44031122      -0.04499174       0.01538811
O        1.47954817      -0.64196912       0.63454539       1.56765573      -0.60411643       0.58197488
O        1.61896281       0.32535480      -0.52625546       1.69375697       0.27085962      -0.46799404
H       -1.45075120      -0.45787006       0.66907504      -1.49916914      -0.45258642       0.66699100
H       -1.27859209       0.73675573      -0.76446213      -1.32709544       0.74137899      -0.76576414
7
Properties=species:S:1:pos:R:3:uff:R:3 energy=-5197.42104317175 AE=-28.682841940010803 id=336 smile="[C]#COC" BS-DFT=-5202.156536356541
C        2.60234675       0.13645016       0.12089696       2.64143895       0.11226299       0.11644488
C        1.41128313      -0.31088727      -0.02499837       1.51861063      -0.30498624      -0.01994831
O        0.25757142      -0.80343181      -0.18025119       0.24464252      -0.77932525      -0.17491851
C       -0.86948573       0.09534119      -0.00723186      -0.87596968       0.07671673      -0.01182175
H       -0.79354726       0.89962846      -0.73543785      -0.83109572       0.90724094      -0.74824307
H       -1.75541047      -0.50724587      -0.17904619      -1.80630275      -0.50369855      -0.18002125
H       -0.85275783       0.49014516       1.00606850      -0.89132394       0.49178938       1.01850801
6
Properties=species:S:1:pos:R:3:uff:R:3 energy=-6192.86062169501 AE=-25.085698515583317 id=337 smile="[CH]OC=O" BS-DFT=-6197.954259950442
C        1.33786812       0.15364702       0.31245784       1.45681728       0.10417696       0.38062817
O        0.31959332      -0.37315438      -0.32286959       0.27491737      -0.63862312       0.12285650
C       -0.96851513       0.09326277       0.01079962      -0.97064527      -0.02191676       0.00754395
O       -1.22845551       1.22270207       0.19262602      -1.09125815       1.22673189       0.12847728
H        2.19684495      -0.33752197      -0.19661721       2.17635485      -0.04498698      -0.45058919
H       -1.65733576      -0.75893551       0.00360331      -1.84618609      -0.62538200      -0.18891671
11
Properties=species:S:1:pos:R:3:uff:R:3 energy=-4256.41001099618 AE=-45.7843192263872 id=338 smile="[CH2]C=CC" BS-DFT=-4260.633765949606
C        1.99693286       0.55940021      -0.33627143       1.98164872       0.41110163      -0.50401853
C        0.66020332       0.43661606       0.23780798       0.65405800       0.38332428       0.17771996
C       -0.29968385      -0.37043359      -0.20317757      -0.31646095      -0.42585050      -0.25966080
C       -1.66778578      -0.48113520       0.40217506      -1.65205794      -0.46221090       0.41620475
H        2.22278778       1.32646072      -1.06726359       2.18207745       1.43236554      -0.88915340
H        2.82956725      -0.00930000       0.06001749       2.77639342       0.12281256       0.21483561
H        0.44108696       1.06737273       1.10450151       0.48753354       1.03026296       1.03476458
H       -0.08589532      -0.99829647      -1.06340383      -0.14327774      -1.07047489      -1.11754471
H       -2.19718611       0.47374704       0.37561406      -2.12642163       0.54096947       0.37264913
H       -2.27954599      -1.20799332      -0.13040466      -2.31147907      -1.19351214      -0.09627577
H       -1.62048111      -0.79643817       1.44673841      -1.53201381      -0.76878801       1.47681260
6
Properties=species:S:1:pos:R:3:uff:R:3 energy=-5180.49675543011 AE=-25.399958360283563 id=339 smile="[CH]OC#C" BS-DFT=-5185.193503315624
C       -1.51316119       0.64261515      -0.77292475      -1.57872908       0.62507719      -0.77114637
O       -0.82183070      -0.32742703      -0.19064680      -0.82256945      -0.40001322      -0.15295721
C        0.48404435      -0.20615278      -0.10726125       0.53531245      -0.28743859      -0.05921285
C        1.66948988      -0.19462890       0.01972751       1.73404549      -0.18919053       0.02413362
H       -2.54508787       0.23912459      -0.67872073      -2.65438461       0.35442118      -0.75098074
H        2.72654554      -0.15353103       0.11691309       2.78632520      -0.10285602       0.09725061
11
Properties=species:S:1:pos:R:3:uff:R:3 energy=-5267.32153668538 AE=-44.01771880598699 id=340 smile="C[C]CO" BS-DFT=-5271.835483177996
C        1.24199397      -0.15424664       0.65359236       1.16406671      -0.12253350       0.61343512
C       -0.03338710       0.38848170       0.13392974      -0.17173757       0.46772515       0.17249698
C       -1.12901040      -0.50250326      -0.32282607      -1.12219179      -0.61216023      -0.33513414
O        0.14022743       1.56294121      -0.55306446       0.03646567       1.42497477      -0.82342547
H        1.06078907      -0.94919152       1.37695910       1.00389495      -0.85881309       1.42906967
H        1.86820043      -0.57323210      -0.14997892       1.66961027      -0.62336336      -0.23993299
H        1.82420209       0.63066276       1.13879365       1.81940315       0.68784412       0.99584376
H       -1.29533672      -1.31112473       0.38888210      -1.31611143      -1.35566823       0.46649768
H       -0.90895362      -0.96372594      -1.29985577      -0.68926372      -1.12854073      -1.21863081
H       -2.07351879       0.04078682      -0.42776442      -2.08843729      -0.14906193      -0.62551939
H       -0.69520636       1.83115169      -0.93866732      -0.30569895       2.26959704      -0.43470040
7
Properties=species:S:1:pos:R:3:uff:R:3 energy=-6207.94295112 AE=-26.526623778659996 id=341 smile="[CH]O[CH]O" BS-DFT=-6212.95955053597
C       -1.55883228       0.80429901       0.20062928      -1.61398430       0.16965789       0.46403041
O       -0.77479590      -0.20716877      -0.10032740      -0.63133943       0.35284697      -0.50885114
C        0.52886804      -0.11215490       0.22885533       0.57395223       0.14758153       0.16250435
O        1.28266969      -0.92475794      -0.52127430       1.33668641      -0.79423107      -0.52803515
H       -2.54864349       0.43284133      -0.13530686      -2.61583167       0.31323697       0.00949700
H        0.87359262       0.85978431       0.57007655       1.13319446       1.10572688       0.22190800
H        2.19714132      -0.85284304      -0.24265260       1.81732229      -1.29481917       0.17894653
7
Properties=species:S:1:pos:R:3:uff:R:3 energy=-5196.65859707013 AE=-27.920395838390505 id=342 smile="[CH]O[C]=C" BS-DFT=-5201.380799258546
C        1.92266086       0.48457017      -0.71444369       1.93842634       0.47346026      -0.81405295
O        0.73487187      -0.05523965      -0.56395046       0.69929437      -0.13240516      -0.49547162
C       -0.16248139       0.44481880       0.30642232      -0.17135673       0.49025074       0.38989202
C       -1.30270799      -0.08087331       0.67272459      -1.33345934      -0.06951967       0.69399061
H        2.37321284      -0.19003058      -1.47471653       2.49012265      -0.16845260      -1.53115865
H       -1.62809433      -1.04224403       0.28415389      -1.61992819      -1.01785443       0.25762048
H       -1.93746188       0.43899858       1.37512956      -2.00309909       0.42452085       1.38449979
10
Properties=species:S:1:pos:R:3:uff:R:3 energy=-6258.91243596 AE=-36.5718961329203 id=343 smile="COOC" BS-DFT=-6264.033155132492
C        1.61598317      -0.09246949       0.21949267       1.57173862      -0.09307109       0.22357928
O        0.40102378      -0.40156934       0.84909470       0.35011623      -0.37056975       0.85509554
O       -0.49745910       0.66636974       0.53715772      -0.44918092       0.64267866       0.56338105
C       -1.61078921       0.07820489      -0.08140068      -1.56770571       0.08199369      -0.07121652
H        2.29331291      -0.89978230       0.50047162       2.28411969      -0.91495978       0.44178383
H        1.51131433      -0.06381236      -0.86925677       1.43787700      -0.03104851      -0.87888087
H        2.01647617       0.85971168       0.57682726       2.00450604       0.85597299       0.60977741
H       -2.09427906      -0.64629865       0.57895368      -2.08728003      -0.62861042       0.60864050
H       -1.34057978      -0.40508786      -1.02509826      -1.26774616      -0.43626375      -1.00856260
H       -2.29500319       0.90473367      -0.27679481      -2.27644476       0.89387795      -0.33415047
4
Properties=species:S:1:pos:R:3:uff:R:3 energy=-5145.67060603123 AE=-17.85661728522973 id=344 smile="[C]C1=[C]O1" BS-DFT=-5150.684864105957
C        1.61759367      -0.06162711      -0.02670584       1.70333891      -0.02960587      -0.03137942
C        0.33818156       0.02629996      -0.00919766       0.21784579      -0.00191649      -0.00418603
C       -0.99352428       0.64758449      -0.03995478      -0.94103486       0.69903260      -0.04575468
O       -0.96225096      -0.61225734       0.07585828      -0.98014984      -0.66751025       0.08132014
7
Properties=species:S:1:pos:R:3:uff:R:3 energy=-6209.78865304143 AE=-28.372325700090187 id=345 smile="O[C]=CO" BS-DFT=-6214.6887227688
O        1.55844519      -0.72362373       0.83935976       1.63449412      -0.40940152       0.81256298
C        0.66957900      -0.50990419      -0.12515301       0.70616061      -0.40055456      -0.22068697
C       -0.48063761       0.12755911      -0.06430055      -0.47130823       0.18608860      -0.06039380
O       -1.40885722       0.05508806      -1.05894760      -1.38896170       0.18651339      -1.10302447
H        2.42999001      -0.44684660       0.54409762       2.53173446      -0.85937169       0.68289502
H       -0.71989504       0.74238366       0.80282949      -0.72090839       0.66461347       0.87887360
H       -2.04862434       0.75534368      -0.93788570      -2.29121087       0.63211232      -0.99022635
5
Properties=species:S:1:pos:R:3:uff:R:3 energy=-5164.47691880649 AE=-23.02152589857633 id=346 smile="[C]#CC=O" BS-DFT=-5169.410069884185
C        2.04690380      -0.02191198      -0.14674255       2.04918909      -0.10448097      -0.13937207
C        0.84606007      -0.08507303      -0.03022575       0.85073067      -0.02591867      -0.03557732
C       -0.59536515       0.00955784       0.09531647      -0.57605933       0.06834609       0.08791944
O       -1.30751941      -0.94033331       0.25639087      -1.26350483      -0.97187570       0.25534015
H       -0.99007930       1.03776048       0.03060563      -1.06035560       1.03392926       0.03703449
8
Properties=species:S:1:pos:R:3:uff:R:3 energy=-5214.44796338582 AE=-32.068357992166966 id=347 smile="[CH]=CC[O]" BS-DFT=-5219.140503514884
C        1.41921507       0.58978526      -0.18904561       1.33220665       0.83365985       0.05319129
C        0.50457785      -0.17488716       0.32150721       0.50103246      -0.20083930       0.17053701
C       -0.96025711      -0.04656303      -0.04494915      -0.97164304      -0.01073897      -0.01764270
O       -1.56061978      -1.21281812      -0.35160621      -1.63188390      -1.22768969       0.15294740
H        2.48052396       0.76813910      -0.18090957       2.40052409       0.70016138       0.18883917
H        0.73930708      -0.96982093       1.03286491       0.90014518      -1.18409502       0.40396238
H       -1.11827076       0.73483171      -0.80456768      -1.17458377       0.37170834      -1.04040761
H       -1.50447632       0.31133318       0.85554495      -1.35579767       0.71783341       0.72741191
8
Properties=species:S:1:pos:R:3:uff:R:3 energy=-5215.60726905 AE=-33.22766365634652 id=348 smile="CC1=CO1" BS-DFT=-5220.494543303071
C       -1.04037279      -0.01593609      -0.05541240      -1.12906941      -0.03812382      -0.03005142
C        0.40726091       0.20082728       0.08830103       0.32414504       0.27300849      -0.03286470
C        1.55206516      -0.39284050       0.51230137       1.61029381      -0.14018353       0.07366357
O        1.06117295       1.27137164      -0.06703545       1.34145979       1.18834108      -0.14527252
H       -1.23023023      -0.79324414      -0.79726281      -1.35435906      -0.76176892      -0.84027703
H       -1.44552337      -0.36391822       0.89569387      -1.41152451      -0.47859251       0.94825815
H       -1.53234627       0.90934156      -0.34903468      -1.70711273       0.89408796      -0.19612279
H        2.22797366      -0.81560153      -0.22755093       2.32616707      -0.93676875       0.22266673
8
Properties=species:S:1:pos:R:3:uff:R:3 energy=-5215.44161297232 AE=-33.06200757866736 id=349 smile="[CH]OC=C" BS-DFT=-5220.117214391593
C        1.99074573      -0.06107252       0.47546246       2.18191339       0.03583991       0.13302758
O        0.86953147      -0.38925996      -0.09445752       0.87938834      -0.25624605      -0.34377660
C       -0.26077096       0.30657084       0.31128787      -0.24213962       0.30701690       0.25831970
C       -1.42915286       0.02280618      -0.22527019      -1.45437746       0.02341262      -0.19962224
H        2.71390927      -0.74929910      -0.01519447       2.67700454      -0.90312246       0.45573943
H       -0.04481779       1.05002766       1.06842664      -0.13224301       0.97841152       1.10225225
H       -2.30780577       0.56495613       0.09094357      -2.32807500       0.45987298       0.26664720
H       -1.53163908      -0.74472922      -0.98003003      -1.58147119      -0.64518540      -1.04141898
7
Properties=species:S:1:pos:R:3:uff:R:3 energy=-5197.60304148824 AE=-28.86484025650043 id=350 smile="[CH]C=[C]O" BS-DFT=-5202.23247242385
C       -1.60222058      -0.21990058       0.64183434      -1.78634033       0.09580171       0.74721433
C       -0.45855317      -0.03562125       0.02339506      -0.50895806       0.15824755      -0.01045648
C        0.79624080       0.02085661       0.78163417       0.64474275       0.06109653       0.63448945
O        1.75993904       0.21173336      -0.09607338       1.84623091       0.11917992      -0.06013443
H       -2.64811339      -0.30546860       0.38774095      -2.39050201      -0.76380517       0.38981597
H       -0.43846612       0.07707602      -1.06912308      -0.52863101       0.28521250      -1.08562075
H        2.59117343       0.25132443       0.38493994       2.72345775       0.04426696       0.43903989
11
Properties=species:S:1:pos:R:3:uff:R:3 energy=-4255.92927015737 AE=-45.303578387577545 id=351 smile="[CH]=CCC" BS-DFT=-4260.1703767976405
C        2.28094308      -0.01813533       0.12281971       2.26744306      -0.03866192       0.00951354
C        1.00433629       0.04658506       0.37834799       0.99301792       0.04900230       0.38776714
C       -0.12015818      -0.10424622      -0.61730460      -0.10604364      -0.10535490      -0.62391492
C       -1.49527775       0.02962718       0.01544649      -1.47971875       0.03059854       0.02502306
H        3.21270651       0.05753101       0.65925618       3.06654691       0.07188291       0.73528246
H        0.70340157       0.22831140       1.41671473       0.76161378       0.23290392       1.43377061
H       -0.02955175      -1.07602717      -1.10938537      -0.02919932      -1.10537981      -1.10334926
H        0.00178139       0.64319760      -1.40542079       0.00242374       0.67399587      -1.40919165
H       -1.62167092       1.00743007       0.48500906      -1.58768416       1.03278366       0.49252311
H       -1.65308954      -0.72985656       0.78411791      -1.61943357      -0.75369729       0.79958610
H       -2.28342069      -0.08441707      -0.72960131      -2.26896598      -0.08807328      -0.74701019
7
Properties=species:S:1:pos:R:3:uff:R:3 energy=-5200.0803818767 AE=-31.342180644960536 id=352 smile="C=C=C[O]" BS-DFT=-5204.80911186504
C       -1.33430819       0.00820440      -0.04019877      -1.32323926       0.05068321       0.04781700
C       -0.04573494      -0.00468466      -0.00445153      -0.02378815      -0.03352256       0.01483589
C        1.34396075      -0.02035728       0.03652403       1.27565151      -0.11793836      -0.01805922
O        2.02274902       0.95253409       0.37051166       2.02887572       0.94832122      -0.48977547
H       -1.87444619       0.30150415      -0.93738191      -1.81541884       0.95148961      -0.29240514
H       -1.92930692      -0.26411249       0.82843631      -1.90972802      -0.78019098       0.41540320
H        1.81708647      -0.97308822      -0.25343980       1.76764705      -1.01884213       0.32218374
9
Properties=species:S:1:pos:R:3:uff:R:3 energy=-4221.90903045009 AE=-38.566147004123195 id=353 smile="[CH2]C1=CC1" BS-DFT=-4226.130427671844
C        1.61348354       0.16619849       0.07708512       1.69303469       0.32592491       0.11293032
C        0.19785603       0.22618443       0.05307932       0.21091952       0.20001841       0.04777133
C       -0.95564594       0.79693807       0.14389747      -1.11255597       0.78880270       0.13783421
C       -1.04532439      -0.65170039      -0.16513981      -0.94084502      -0.57109570      -0.14520394
H        2.17898842       0.24329514      -0.84205773       2.13203836       0.03474631      -0.86339860
H        2.13202617      -0.13882829       0.97633238       2.08596058      -0.33987252       0.90857482
H       -1.51463980       1.69997598       0.32035089      -1.75513934       1.64648926       0.30245306
H       -1.28016325      -0.98163579      -1.17642663      -1.13190755      -0.84088871      -1.20413955
H       -1.32658077      -1.36042762       0.61287897      -1.18150528      -1.24412466       0.70317835
12
Properties=species:S:1:pos:R:3:uff:R:3 energy=-4271.13967345 AE=-46.87257751829384 id=354 smile="[CH]CCC" BS-DFT=-4275.53893777187
C        2.18526987      -0.68288771       0.30524582       2.15981131      -0.70531883       0.30890620
C        0.97478140       0.10825142       0.14241407       0.96118780       0.20933080       0.12036823
C       -0.36158704      -0.59448532       0.31955675      -0.33670978      -0.57571783       0.31520648
C       -1.55474269       0.32651966       0.12978864      -1.55651720       0.32233508       0.13069989
H        3.02434693       0.01944082       0.13328042       3.10135833      -0.13405353       0.16716788
H        1.07442800       0.98065306       0.81994798       1.01893997       1.03586759       0.86124914
H        1.05065077       0.60684059      -0.84523407       0.99388950       0.63913985      -0.90413055
H       -0.38352114      -1.04513322       1.31476667      -0.36108351      -1.01080079       1.33843922
H       -0.40807100      -1.42726955      -0.38636919      -0.38607142      -1.40652972      -0.42250044
H       -1.56525916       0.76525883      -0.87112121      -1.56887902       0.75081328      -0.89419160
H       -2.49570239      -0.20832725       0.26343229      -2.48213312      -0.27317467       0.27766036
H       -1.54059354       1.15113867       0.84689061      -1.54379286       1.14810878       0.87372395
8
Properties=species:S:1:pos:R:3:uff:R:3 energy=-5214.46800417 AE=-32.088398776347276 id=355 smile="[C]1COC1" BS-DFT=-5219.079962339886
C        0.23089884      -0.29181483      -0.63484834       0.23301074      -0.29448224      -0.64444491
C       -0.86537174      -0.44627128       0.35460832      -0.88570727      -0.45881538       0.34765725
O       -0.21996305       0.27799052       1.41270431      -0.20518229       0.25931218       1.34556171
C        0.86255030       0.44983697       0.48571566       0.88521598       0.45943627       0.48207061
H       -1.80950014       0.00781789       0.02340496      -1.81312411       0.06591877       0.03110562
H       -1.07408091      -1.49579877       0.60395037      -1.03744915      -1.51962404       0.64314379
H        1.06997680       1.50096303       0.24210043       1.02378039       1.53689858       0.24642713
H        1.80548990      -0.00272353       0.82235085       1.79945572      -0.04864416       0.85846534
6
Properties=species:S:1:pos:R:3:uff:R:3 energy=-6193.53481455 AE=-25.759891370573314 id=356 smile="[C]1OCO1" BS-DFT=-6198.5006035772585
C        1.47131793       0.03491696      -0.02027600       1.46251042       0.03470808      -0.02015533
O        0.53220979       1.00144381       0.05932735       0.49279754       1.03703731       0.06233395
C       -0.45862795      -0.01088418       0.00632022      -0.42638361      -0.01011891       0.00587610
O        0.57727142      -0.97511373      -0.07461809       0.53952364      -1.01253844      -0.07656081
H       -1.07501621       0.03587643      -0.89104692      -1.04853600       0.03818605      -0.91622874
H       -1.04715498      -0.08623930       0.92029345      -1.01991198      -0.08727409       0.94473482
5
Properties=species:S:1:pos:R:3:uff:R:3 energy=-6173.47331396389 AE=-19.33979494637697 id=357 smile="C#CO[O]" BS-DFT=-6178.746076123379
C        1.12755895      -0.15815001      -0.83910215       1.17182486      -0.16718907      -0.85007325
C       -0.04821933      -0.18947258      -0.62461948      -0.01399255      -0.22333926      -0.64071952
O       -1.33227571      -0.32489196      -0.41906918      -1.35728814      -0.28747349      -0.40371275
O       -1.92001336       0.78626357       0.00750084      -2.01347728       0.79583580       0.02796892
H        2.17294946      -0.11374902      -1.02510930       2.21293311      -0.11783399      -1.03386266
8
Properties=species:S:1:pos:R:3:uff:R:3 energy=-6229.21899755 AE=-34.16126604674628 id=358 smile="COC=O" BS-DFT=-6234.218822519403
C       -1.02540982      -0.07040298      -0.01266714      -1.07813032      -0.08253390      -0.01256860
O        0.21959390      -0.76313317       0.07079089       0.18140693      -0.73884856       0.06800958
C        1.30568937       0.00185786       0.02366398       1.39339496      -0.04576730       0.02958820
O        1.31925925       1.19236882      -0.07995110       1.42178135       1.20938029      -0.07976701
H       -1.09565338       0.47660625      -0.95217217      -1.15976006       0.46726439      -0.97415597
H       -1.79402935      -0.83548460       0.04029736      -1.88768990      -0.83920996       0.03880783
H       -1.12798612       0.63139996       0.81423383      -1.19298028       0.62566320       0.83528649
H        2.19853613      -0.63321215       0.09580434       2.32197732      -0.59594817       0.09479949
10
Properties=species:S:1:pos:R:3:uff:R:3 energy=-4240.57526185 AE=-43.590974242119955 id=359 smile="C#CCC" BS-DFT=-4244.8026922047375
C        2.21103887      -0.01183053       0.58886684       2.20612898      -0.00089324       0.59719756
C        1.14118213      -0.23879544       0.09666022       1.13068574      -0.22909579       0.10233886
C       -0.16655044      -0.49295111      -0.48453119      -0.17753178      -0.50753141      -0.50036964
C       -1.24803455       0.44533228       0.04716094      -1.23328738       0.44339953       0.04948254
H        3.16157680       0.18469743       1.02178658       3.15006350       0.19955050       1.03167250
H       -0.44318564      -1.53245005      -0.28666226      -0.46598246      -1.55570387      -0.27410578
H       -0.09221278      -0.39971827      -1.57173708      -0.10343346      -0.38559959      -1.60159927
H       -1.00053773       1.48458734      -0.16828234      -0.96388689       1.49638534      -0.18230151
H       -2.20906643       0.21815561      -0.41548771      -2.21497521       0.21754911      -0.41769738
H       -1.35421023       0.34297274       1.12696168      -1.32778105       0.32193942       1.15011780
9
Properties=species:S:1:pos:R:3:uff:R:3 energy=-6243.36293695736 AE=-34.663801292193966 id=360 smile="[O]CCO" BS-DFT=-6248.235421895597
O        1.92927328      -0.73261285      -0.29695194       1.88389932      -0.81103959      -0.29328484
C        0.95873563       0.18990766      -0.12886976       0.97807448       0.23758456      -0.12997585
C       -0.44222348      -0.36600275       0.04998327      -0.42789716      -0.31813449       0.04961420
O       -1.30457921       0.73904238       0.20907541      -1.33177486       0.73851213       0.21291976
H        0.99146820       0.89485491      -0.98143598       1.01391767       0.89219333      -1.02657506
H        1.23234555       0.83711941       0.72620533       1.26646297       0.83162550       0.76312818
H       -0.45798473      -1.02460290       0.92621336      -0.45214985      -0.97619726       0.94705651
H       -0.70571199      -0.96515079      -0.82943848      -0.70541243      -0.91545762      -0.84773070
H       -2.20132328       0.42744494       0.32521880      -2.22512014       0.32091344       0.32484781
9
Properties=species:S:1:pos:R:3:uff:R:3 energy=-4221.61927795437 AE=-38.27639450840343 id=361 smile="[CH2]C1C=C1" BS-DFT=-4225.8016432337845
C        1.38557966       0.02369858      -0.24169634       1.23484823       0.05637210      -0.51660831
C        0.10071141      -0.05648825       0.47981393       0.04229400      -0.04861101       0.41409671
C       -1.12594348       0.65367433      -0.01562764      -1.04470745       0.73383309       0.01131593
C       -1.13017352      -0.62502239      -0.16529449      -1.04949497      -0.70975976      -0.15765757
H        1.89058671      -0.87146480      -0.58411776       1.84936185      -0.86541253      -0.44428380
H        1.89673581       0.97040215      -0.36847685       1.85531869       0.93250621      -0.23384288
H        0.20286673      -0.18357016       1.56263988       0.17743667      -0.17710583       1.50803626
H       -1.60500556       1.60724131      -0.15069145      -1.52702287       1.69904313      -0.09623134
H       -1.61535776      -1.51847076      -0.51654928      -1.53803414      -1.62086541      -0.48482500
7
Properties=species:S:1:pos:R:3:uff:R:3 energy=-5198.83449963485 AE=-30.096298403110268 id=362 smile="C#CC[O]" BS-DFT=-5203.463608668656
C        1.73093958      -0.13308578       0.00555264       1.71339008      -0.13514608       0.01889963
C        0.53634967      -0.04176636       0.00357695       0.51268217      -0.03396666      -0.01989265
C       -0.92029769       0.07389244      -0.01540821      -0.94472412       0.08908559      -0.06793276
O       -1.57134221      -0.17091968       1.14674960      -1.47714102      -0.18907072       1.18999909
H        2.79119953      -0.21666112       0.01710439       2.76741557      -0.22397327       0.05298518
H       -1.34692616      -0.58992060      -0.79012763      -1.35242908      -0.62906765      -0.80884012
H       -1.21992273       1.07846110      -0.36744774      -1.21919360       1.12213879      -0.36521837
8
Properties=species:S:1:pos:R:3:uff:R:3 energy=-4206.87899403 AE=-37.17751474594752 id=363 smile="C=C=C=C" BS-DFT=-4211.276134133153
C       -1.94072529      -0.01266279       0.01609032      -1.94318786      -0.01267514       0.01611412
C       -0.63159498      -0.00412291       0.00523310      -0.64079344      -0.00417978       0.00531413
C        0.63159491       0.00412136      -0.00524439       0.64079349       0.00417991      -0.00531349
C        1.94072517       0.01266047      -0.01610723       1.94318788       0.01267524      -0.01611374
H       -2.51034976       0.90180591      -0.10516166      -2.49100209       0.91152183      -0.10738075
H       -2.49629264      -0.93446218       0.14669050      -2.47677693      -0.94392581       0.14857718
H        2.51034986      -0.90180395       0.10517581       2.49099132      -0.91172069       0.10593228
H        2.49629274       0.93446409      -0.14667644       2.47678763       0.94412445      -0.14712972
8
Properties=species:S:1:pos:R:3:uff:R:3 energy=-6228.23927224 AE=-33.18154073674668 id=364 smile="OC=CO" BS-DFT=-6233.097143928374
O       -1.78231068       0.11912036       0.22163354      -1.80161341       0.07877824       0.21575093
C       -0.53532259      -0.38956098      -0.01726527      -0.52201439      -0.40909534      -0.02262002
C        0.53532255       0.38956105       0.01726498       0.52201420       0.40909569       0.02261964
O        1.78231057      -0.11912019      -0.22163445       1.80161335      -0.07877815      -0.21575076
H       -2.42485988      -0.58407294       0.15429820      -2.60049909      -0.54245632       0.18208820
H       -0.45428938      -1.44828612      -0.23494687      -0.38081953      -1.45977622      -0.24540486
H        0.45428935       1.44828619       0.23494654       0.38081938       1.45977656       0.24540383
H        2.42486006       0.58407261      -0.15429666       2.60049950       0.54245555      -0.18208697
4
Properties=species:S:1:pos:R:3:uff:R:3 energy=-6154.13031979849 AE=-13.638204942889388 id=365 smile="[C]#CO[O]" BS-DFT=-6159.715388487638
C        1.77825165      -0.19762531      -0.00386676       1.76459511      -0.21904220      -0.00355689
C        0.52513895       0.07911651      -0.00281725       0.60835613       0.12206727      -0.00363569
O       -0.66934920       0.51508762      -0.00391920      -0.70125879       0.50907300      -0.00373285
O       -1.63404140      -0.39657881       0.01060320      -1.67169244      -0.41209807       0.01092543
11
Properties=species:S:1:pos:R:3:uff:R:3 energy=-4256.40620816378 AE=-45.780516393987455 id=366 smile="[CH2]CC=C" BS-DFT=-4260.625321375174
C        1.70442981       0.40333718       0.05203177       1.79428901       0.15092142       0.46179000
C        0.57362551      -0.53103510      -0.18012720       0.54608590      -0.31570064      -0.27347709
C       -0.69521104      -0.09163169       0.48236513      -0.69376751       0.21473481       0.38911037
C       -1.81840566       0.20948238      -0.15238952      -1.90466684      -0.07331308      -0.09383878
H        1.53298979       1.47119527       0.07026571       1.88224924       1.25745913       0.41281111
H        2.72456415       0.04746367       0.09183774       2.69693466      -0.30596303       0.00410642
H        0.38605295      -0.64543944      -1.25867736       0.58811160       0.03687284      -1.32684474
H        0.84707036      -1.52946164       0.17877484       0.51951705      -1.42653834      -0.26699624
H       -0.65809379      -0.00780742       1.56553940      -0.61705845       0.84164354       1.27390313
H       -1.89355696       0.14489776      -1.23261456      -2.02009279      -0.69660899      -0.97564802
H       -2.70346511       0.52899905       0.38299405      -2.79160187       0.31649232       0.39508383
7
Properties=species:S:1:pos:R:3:uff:R:3 energy=-5200.4987894166 AE=-31.760588184860353 id=367 smile="CC#C[O]" BS-DFT=-5205.213020726193
C       -0.97427959       0.05247989      -0.01979454      -1.00704223       0.04189844       0.00420951
C        0.46554190      -0.00602847      -0.02916964       0.45483643      -0.01892369      -0.00190125
C        1.71791756      -0.07289904      -0.00433226       1.65924603      -0.06903368      -0.00693577
O        2.89936741      -0.13461243       0.01614310       3.02340904      -0.12579027      -0.01263808
H       -1.35284106       1.07724326      -0.03132047      -1.33362602       1.10087235      -0.04892890
H       -1.42312636      -0.51056222      -0.84139874      -1.40415480      -0.51167183      -0.87144337
H       -1.33257986      -0.40562100       0.90987255      -1.39266845      -0.41735132       0.93763785
9
Properties=species:S:1:pos:R:3:uff:R:3 energy=-5229.33198424 AE=-33.31097468443295 id=368 smile="[CH]CO[CH2]" BS-DFT=-5234.023454104373
C        1.90827814      -0.43119595      -0.50508938       1.89967564      -0.44478932      -0.52223853
C        0.66033919       0.02581024       0.02557236       0.62744003       0.09266752       0.10353027
O       -0.48817331      -0.51528459      -0.59254642      -0.47555135      -0.48095955      -0.55167198
C       -1.68266381      -0.10463266      -0.11224643      -1.63085756       0.03630023       0.05022503
H        2.66496452       0.09993463       0.10149406       2.78770146      -0.00540647      -0.02059436
H        0.65324291       1.13442733      -0.02906744       0.62557272       1.20127808      -0.01196789
H        0.65978512      -0.18621664       1.11528657       0.63173983      -0.17761688       1.18486670
H       -2.19199823       0.70405912      -0.62383992      -2.23592017       0.57308758      -0.70961463
H       -2.18377454      -0.72690147       0.62043660      -2.22980059      -0.79456119       0.47746540
10
Properties=species:S:1:pos:R:3:uff:R:3 energy=-5251.74799515 AE=-42.085581432519575 id=369 smile="C=CCO" BS-DFT=-5256.294337617035
C       -0.43772594       1.39279422       0.35693193      -0.51475630       1.35697055       0.21213757
C        0.19679298       0.31795438      -0.09619366       0.23277547       0.29213723      -0.06773175
C       -0.26669510      -1.08711017       0.08545199      -0.32831743      -1.08975634       0.08869827
O        1.36371144       0.46558872      -0.78471627       1.53753692       0.47615109      -0.52108386
H       -0.04152974       2.38395193       0.18761271      -0.11092415       2.35437657       0.09406998
H       -1.36223982       1.28834890       0.90329932      -1.53440984       1.24570930       0.56020379
H       -0.42685779      -1.57129468      -0.88282976      -1.13780574      -1.25173659      -0.65392894
H       -1.20081204      -1.12245932       0.64112603      -0.73852984      -1.22104488       1.11263578
H        0.47807024      -1.67397422       0.63187267       0.46126399      -1.85279775      -0.07324234
H        1.69728578      -0.39379976      -1.04255497       2.13316692      -0.31000918      -0.75175849
6
Properties=species:S:1:pos:R:3:uff:R:3 energy=-5182.61946431919 AE=-27.52266724936362 id=370 smile="OC1=C[C]1" BS-DFT=-5187.1158378176315
O        1.51305916       0.32510893       0.03103971       1.58224509       0.30739246       0.03187388
C        0.20546642       0.36039515       0.00986302       0.19809685       0.40956659       0.01061779
C       -0.98544558      -0.21672833      -0.02030157      -1.10737217      -0.20679928      -0.02215890
C       -0.91970922       1.19244610       0.00595810      -0.96554449       1.18366772       0.00503913
H        1.82432818      -0.58551324       0.01996174       2.02306741      -0.60365597       0.02295436
H       -1.63769897      -1.07570861      -0.04652102      -1.73049268      -1.09017151      -0.04832626
9
Properties=species:S:1:pos:R:3:uff:R:3 energy=-4222.57604946577 AE=-39.23316601980332 id=371 smile="[CH]=CC=C" BS-DFT=-4226.858550248314
C        1.74674474       0.95045879       0.48394623       1.70167556       0.97199305       0.56396681
C        0.81121685       0.26551707      -0.12946264       0.81759263       0.26781684      -0.13001017
C       -0.51377497      -0.00982766       0.40059705      -0.51533388       0.00190333       0.42558962
C       -1.43879380      -0.70983822      -0.25217717      -1.41620725      -0.70182238      -0.25373784
H        2.75919671       1.26770212       0.29397146       2.68553231       1.17108189       0.15953261
H        1.02855050      -0.13950971      -1.12302303       1.08844492      -0.10868992      -1.10959826
H       -0.73157471       0.39064098       1.38498295      -0.77567456       0.38327992       1.40637814
H       -2.41425747      -0.89350724       0.17770998      -2.39298600      -0.88634006       0.17423563
H       -1.24730787      -1.12163612      -1.23654481      -1.19304374      -1.09922267      -1.23635655
11
Properties=species:S:1:pos:R:3:uff:R:3 energy=-5266.69242816995 AE=-43.38861029055715 id=372 smile="C[CH]OC" BS-DFT=-5271.253012363641
C       -1.82018259      -0.08399953      -0.05514081      -1.66984419      -0.19345030      -0.10180713
C       -0.39494727      -0.30876952       0.25455627      -0.32992891      -0.13176912       0.61181292
O        0.47709373       0.38509615      -0.51279153       0.51620729       0.78136005      -0.03481849
C        1.83277389       0.19216135      -0.18956154       1.73403670       0.12167642      -0.27134796
H       -2.02246069      -0.25738125      -1.11492612      -1.52071894      -0.51982322      -1.15239556
H       -2.14235996       0.94295468       0.16981796      -2.15461758       0.80574325      -0.09108977
H       -2.44334227      -0.76224641       0.52762078      -2.32907728      -0.92383141       0.41166170
H       -0.06113167      -0.55951153       1.25886439      -0.47773405       0.18211255       1.66729390
H        2.03067727       0.46595910       0.85250465       2.21675340      -0.18737187       0.68369770
H        2.12787970      -0.84978600      -0.34613751       1.59180411      -0.75852738      -0.93898648
H        2.41599986       0.83552297      -0.84480653       2.42311945       0.82388103      -0.78402083
9
Properties=species:S:1:pos:R:3:uff:R:3 energy=-4222.32301974592 AE=-38.9801362999533 id=373 smile="C#CC[CH2]" BS-DFT=-4226.523497612082
C        2.04970478       0.64998644       0.25731088       2.08610104       0.63163873       0.19362269
C        1.00453245       0.06600661       0.20217331       1.02106060       0.06726902       0.16419832
C       -0.26723733      -0.63448190       0.12925082      -0.27255158      -0.61993960       0.12935883
C       -1.42859296       0.24134660      -0.17978401      -1.33552248       0.30284509      -0.44358868
H        2.97848482       1.16449711       0.30611553       3.02087643       1.12712454       0.21941878
H       -0.43292199      -1.16348083       1.07854108      -0.55491235      -0.92767683       1.15826391
H       -0.18549081      -1.43451594      -0.62013938      -0.18468560      -1.52364068      -0.50919909
H       -2.41571780      -0.19179649      -0.25727386      -2.29790489      -0.24252865      -0.54022504
H       -1.30276117       1.30243840      -0.32804346      -1.48246117       1.18490837       0.21630114
7
Properties=species:S:1:pos:R:3:uff:R:3 energy=-6211.13663902255 AE=-29.72031168121066 id=374 smile="CO[C]=O" BS-DFT=-6216.189069361817
C       -0.74470617      -0.09127160       0.00363623      -0.75778720      -0.10811494      -0.00104921
O        0.45825972      -0.84432753      -0.28328883       0.44061802      -0.82360538      -0.27603677
C        1.58406237      -0.20285828      -0.13164082       1.70574833      -0.24549009      -0.15019794
O        1.80965184       0.90704133       0.20502830       1.84410305       0.95189834       0.21751103
H       -0.80691603       0.76940488      -0.66000135      -0.83974339       0.77038751      -0.67568893
H       -1.56685692      -0.77657016      -0.17473278      -1.62794418      -0.77472812      -0.17154528
H       -0.73349478       0.23858136       1.04099925      -0.76499462       0.22965268       1.05700709
8
Properties=species:S:1:pos:R:3:uff:R:3 energy=-4207.04374479 AE=-37.34226550594758 id=375 smile="C#CC=C" BS-DFT=-4211.333018992852
C        2.10107180       0.15141921      -0.21263811       2.08871678       0.17891487      -0.21669648
C        0.94529757      -0.13867618      -0.05700561       0.94344827      -0.16010405      -0.05284883
C       -0.40681496      -0.52020796       0.13292174      -0.42234033      -0.56568294       0.14278719
C       -1.43741583       0.32014704       0.06627875      -1.41218718       0.31674056       0.06469676
H        3.12087420       0.41742883      -0.35184422       3.09404337       0.47663362      -0.36054667
H       -0.57877486      -1.57114994       0.34444821      -0.64055246      -1.60404838       0.35601504
H       -2.44874756      -0.03128432       0.22068012      -2.43509961      -0.00344743       0.21428966
H       -1.29549037       1.37232332      -0.14284087      -1.21602883       1.36099375      -0.14769668
8
Properties=species:S:1:pos:R:3:uff:R:3 energy=-5216.80466038 AE=-34.42505498634728 id=376 smile="OC1C=C1" BS-DFT=-5221.297728057269
O        1.32663057      -0.29576447      -0.77107092       1.21474248      -0.26807088      -0.81210036
C        0.39236683      -0.11746801       0.26578356       0.34371005      -0.12779786       0.27068799
C       -0.82217987       0.69702998       0.03771980      -0.71151500       0.75401447       0.01561322
C       -0.97565675      -0.58898164       0.02530384      -0.91341098      -0.68567388       0.01846085
H        2.08425477       0.26466928      -0.59924329       1.98676855       0.31980692      -0.60690572
H        0.84914448      -0.19296424       1.25264247       0.73480020      -0.20480190       1.30776070
H       -1.24371041       1.67901004      -0.09043569      -1.09527945       1.76154231      -0.09984059
H       -1.61084962      -1.44553094      -0.12069977      -1.55981584      -1.54901917      -0.09367608
7
Properties=species:S:1:pos:R:3:uff:R:3 energy=-6210.9177278644 AE=-29.50140052306051 id=377 smile="O=[C]CO" BS-DFT=-6215.868080589438
O        2.27318573      -0.21582506      -0.02400373       2.26331939      -0.14795427      -0.01354216
C        1.17645561      -0.62700333      -0.09121683       1.16881545      -0.68068416      -0.09950931
C       -0.10529678       0.15630429       0.02355931      -0.07689204       0.13139111       0.01980668
O       -1.19805217      -0.70431863      -0.11254982      -1.18669654      -0.70931407      -0.11337337
H       -0.07497926       0.65680693       1.00097917      -0.09545926       0.62866350       1.01484683
H       -0.06795223       0.92626510      -0.75908086      -0.08823093       0.90360916      -0.78099304
H       -2.00336089      -0.19222929      -0.03768722      -1.98485606      -0.12571127      -0.02723564
6
Properties=species:S:1:pos:R:3:uff:R:3 energy=-6190.96503545 AE=-23.19011227057308 id=378 smile="[CH]O[C]O" BS-DFT=-6195.970354482751
C        1.59714147      -0.55767094       0.14639354       1.58630609      -0.52932635       0.15450757
O        0.51275060       0.19767248       0.15018570       0.53304330       0.38096598       0.22685422
C       -0.60596027      -0.41453475      -0.38718807      -0.55274094      -0.29569173      -0.32674338
O       -1.51380573       0.50398500      -0.27278710      -1.67527491       0.53050980      -0.30563080
H        2.33855303       0.13159132       0.61272982       2.50263299      -0.06935148       0.57850483
H       -2.32867909       0.13895688      -0.63269371      -2.39396653      -0.01710621      -0.71085224
8
Properties=species:S:1:pos:R:3:uff:R:3 energy=-5218.53892558 AE=-36.15932018634703 id=379 smile="CC=C=O" BS-DFT=-5223.239423078438
C       -0.95415093      -0.21331342      -0.02515913      -0.94202481      -0.19808857      -0.02451382
C        0.37052026       0.50462347       0.02081605       0.35318142       0.54190839       0.02141623
C        1.53237845      -0.09489553       0.02896253       1.48676271      -0.10417335       0.02779262
O        2.56278702      -0.62568493       0.03620202       2.56180507      -0.71700863       0.03383665
H       -1.75555005       0.52287421      -0.02241487      -1.78517071       0.52401655      -0.02294150
H       -1.06951050      -0.81639437      -0.92715421      -0.99731152      -0.81148606      -0.94888100
H       -1.10581246      -0.86250095       0.83864772      -1.03451099      -0.85886747       0.86350954
H        0.41933821       1.58529152       0.05009989       0.35726884       1.62369913       0.04978128
6
Properties=species:S:1:pos:R:3:uff:R:3 energy=-6193.24739219951 AE=-25.472469020082826 id=380 smile="[CH]=C[O]O" BS-DFT=-6197.700456339577
C       -1.27682687      -0.34127582      -0.01363933      -1.32668452      -0.27564497      -0.00703418
C       -0.04494893       0.38525415       0.03542926      -0.14538292       0.32367429       0.03122601
O        0.02769354       1.58608691       0.14303987      -0.07758350       1.70536610       0.15524028
O        1.03952430      -0.41424582      -0.05146161       1.02219785      -0.42692258      -0.05238418
H       -1.55713726      -1.37923151      -0.10371027      -1.40066633      -1.35129583      -0.10329381
H        1.81169521       0.16341209      -0.00965793       1.92811942       0.02482301      -0.02375412
8
Properties=species:S:1:pos:R:3:uff:R:3 energy=-5212.66508045 AE=-30.285475056346513 id=381 smile="[CH]O[C]C" BS-DFT=-5217.405005083165
C        2.14214587      -0.42359948       0.58172959       2.15347378      -0.42569237       0.58295716
O        0.97798318      -0.11824089       0.00771674       1.04699047      -0.07461302      -0.18886481
C       -0.11123058      -0.19557870       0.83616934      -0.03480905      -0.16591671       0.68771788
C       -1.25982434       0.18047414      -0.00798070      -1.31954870       0.19534828      -0.03436811
H        2.83990684      -0.28604947      -0.27972208       3.06949870      -0.37980171      -0.04133857
H       -2.19366118       0.15601107       0.54499653      -2.17012303       0.11856777       0.67359314
H       -1.08743102       1.18124006      -0.42729229      -1.25841631       1.23566789      -0.41723269
H       -1.30788876      -0.49425675      -0.87372005      -1.48706586      -0.50356013      -0.88056693
13
Properties=species:S:1:pos:R:3:uff:R:3 energy=-4290.33991173485 AE=-52.431411641230625 id=382 smile="C[C]CC" BS-DFT=-4294.54940554036
C       -1.41760328      -0.36158297      -0.19862579      -1.40034624      -0.35361970      -0.20927995
C        0.00891819       0.05340260      -0.18688035       0.02297330       0.13744132      -0.48102502
C        0.36265991       1.37877698       0.38370486       0.35901674       1.36632193       0.36617750
C        1.05856697      -0.99541911      -0.26125723       1.04679696      -0.97999231      -0.27137756
H       -1.74594195      -0.72640748       0.78851139      -1.50940397      -0.67327031       0.84944095
H       -2.07914421       0.46814904      -0.45762893      -2.12784868       0.45835476      -0.42002991
H       -1.59733274      -1.17538178      -0.90475090      -1.63853957      -1.21088923      -0.87360735
H       -0.36182800       2.14699824       0.10419532      -0.36591183       2.18081249       0.15626898
H        0.38550829       1.35715378       1.48568063       0.32292872       1.11800649       1.44876573
H        1.35250515       1.70841530       0.06008276       1.37506494       1.73519044       0.11209122
H        1.21812547      -1.48472784       0.71365612       1.03923497      -1.32562179       0.78476785
H        0.79153500      -1.78713671      -0.96485902       0.81218334      -1.83817816      -0.93579568
H        2.02403119      -0.58224005      -0.56182885       2.06385131      -0.61455594      -0.52639675
9
Properties=species:S:1:pos:R:3:uff:R:3 energy=-4222.08737881791 AE=-38.74449537194323 id=383 smile="[CH]=C1CC1" BS-DFT=-4226.303878794987
C        1.86795165       0.13426605      -0.15210942       1.95396816       0.22371290      -0.16101562
C        0.59025189       0.09763552      -0.04931028       0.63190146       0.14313871      -0.05369193
C       -0.69127272       0.81155799       0.03657080      -0.75737130       0.77366499       0.04270968
C       -0.65980448      -0.69776095       0.06862385      -0.66851327      -0.65140803       0.06825123
H        2.70265529      -0.54433059      -0.20318232       2.55153128      -0.68071029      -0.18798194
H       -1.05781794       1.29475907      -0.86148885      -1.08044566       1.22814815      -0.91729789
H       -0.91265060       1.33643087       0.95844340      -0.92587349       1.27251077       1.02010797
H       -0.84697551      -1.19541248       1.01237340      -0.77531268      -1.13234718       1.06314834
H       -0.99233758      -1.23714548      -0.80992057      -0.92988450      -1.17671002      -0.87422985
7
Properties=species:S:1:pos:R:3:uff:R:3 energy=-5199.80023037669 AE=-31.06202914495043 id=384 smile="[CH]=C=CO" BS-DFT=-5204.384882219973
C        1.91751003      -0.03404172       0.02724199       2.02153395       0.30085840      -0.10326674
C        0.70671553       0.07023964      -0.02216014       0.71909421       0.31390952      -0.11742315
C       -0.65117410       0.23006643      -0.09427230      -0.58339104       0.32693954      -0.13157165
O       -1.46951577      -0.77765412       0.29320416      -1.29248031      -0.78748050       0.29812511
H        2.97498534      -0.12976044       0.07066169       2.54954477      -0.57712396       0.24283999
H       -1.09737727       1.14686205      -0.45522488      -1.10928761       1.20683061      -0.47839691
H       -2.38114375      -0.50571185       0.18054946      -2.30501396      -0.78393360       0.28969336
11
Properties=species:S:1:pos:R:3:uff:R:3 energy=-4255.93961154306 AE=-45.313919773267116 id=385 smile="[CH]=CCC" BS-DFT=-4260.194774812124
C       -0.64331895       1.44322658      -0.56234668      -0.59073252       1.46809457      -0.57044520
C       -0.09101292       0.33793330      -0.13089167      -0.06285664       0.32397771      -0.12492770
C       -0.94746442      -0.83855502       0.30788953      -0.96448427      -0.80527363       0.29462115
C        1.41182775       0.18923923      -0.05244032       1.43199359       0.19253904      -0.05340174
H       -1.63429026       1.83591400      -0.72688235      -1.66547337       1.60820838      -0.63933341
H       -1.60099188      -0.56423312       1.13679363      -1.62035577      -0.47270024       1.12689544
H       -0.32612870      -1.67178342       0.63546022      -0.38008617      -1.68373900       0.63923414
H       -1.57844019      -1.19388347      -0.50760899      -1.59638710      -1.11964065      -0.56288991
H        1.84658064       0.94056658       0.60793240       1.84564122       0.96960701       0.62385531
H        1.87036707       0.31428452      -1.03410518       1.86961013       0.32267309      -1.06591001
H        1.69287187      -0.79270919       0.32619942       1.73313090      -0.80374628       0.33230194
7
Properties=species:S:1:pos:R:3:uff:R:3 energy=-6207.51908924705 AE=-26.102761905710395 id=386 smile="[CH]1COO1" BS-DFT=-6212.646824957891
C        0.79924822      -0.17722727      -0.36943388       0.76634553      -0.20009991      -0.53484894
C       -0.60891711      -0.22081560       0.07660334      -0.58391307      -0.21475726       0.06283045
O       -0.54364860       1.22241433       0.17970567      -0.43504709       1.15597790       0.27186058
O        0.86628670       1.17973276      -0.14777332       0.78540094       1.17199994      -0.27025451
H        1.66320769      -0.78841258      -0.14646980       1.49686463      -0.71328472       0.12777755
H       -0.80815878      -0.68091936       1.05212367      -0.64839163      -0.77194263       1.02262340
H       -1.36801813      -0.53477226      -0.64475568      -1.38125932      -0.42789332      -0.67998854
7
Properties=species:S:1:pos:R:3:uff:R:3 energy=-6211.48380344498 AE=-30.06747610364073 id=387 smile="CC[O]=O" BS-DFT=-6216.75548101586
C       -0.68038441      -0.02593408       0.01120606      -0.66597636      -0.04344457       0.01504318
C        0.80048490       0.04360531      -0.01632032       0.82351534       0.02021511      -0.01107984
O        1.45818758       1.07868636      -0.25352954       1.46727666       1.22012531      -0.28556539
O        1.55738749      -0.92882616       0.19609527       1.50217496      -1.01529818       0.21599520
H       -1.00698548      -0.36604815       0.99436661      -1.00815126      -0.37035606       1.01917730
H       -1.10794367       0.95117359      -0.20480625      -1.09665271       0.95577067      -0.20585278
H       -1.02074641      -0.75265688      -0.72701184      -1.02218664      -0.76701227      -0.74771767
7
Properties=species:S:1:pos:R:3:uff:R:3 energy=-4187.71652946788 AE=-31.656454345739803 id=388 smile="[CH]=C1C=C1" BS-DFT=-4191.9581329746625
C        1.66560559      -0.35908144      -0.02136008       1.67741730      -0.46023023      -0.02710836
C        0.39188480      -0.14693750      -0.00856493       0.37818904      -0.20875771      -0.01207774
C       -0.79910057       0.68885220       0.03961101      -0.71088729       0.70304617       0.04035369
C       -0.97785581      -0.60150943      -0.03360813      -0.97280766      -0.64954490      -0.03635255
H        2.59556056       0.17616297       0.00852466       2.38734299       0.35434696       0.01877157
H       -1.21908823       1.67904586       0.09608671      -1.07163290       1.72073418       0.09838582
H       -1.65700632      -1.43653266      -0.08068922      -1.68762146      -1.45959446      -0.08197244
9
Properties=species:S:1:pos:R:3:uff:R:3 energy=-5234.35290688 AE=-38.33189732443316 id=389 smile="C=CC[O]" BS-DFT=-5238.976937765086
C        1.35917471      -0.14852344       0.32471730       1.31643536      -0.13819993       0.31283133
C        0.19490214       0.55228512      -0.13822016       0.22407376       0.49104029      -0.11276896
C       -1.11932048      -0.18721278      -0.16767614      -1.09590285      -0.21144913      -0.15508540
O        0.27949446       1.72096438      -0.49825589       0.31021797       1.81659521      -0.52288722
H        2.30357907       0.37727891       0.34759113       2.26805321       0.37703795       0.34050318
H        1.31690144      -1.18014988       0.64909326       1.27275015      -1.17073520       0.63706314
H       -1.04987069      -1.06783044      -0.80996397      -1.03468114      -1.09261657      -0.82835432
H       -1.90022189       0.47112831      -0.53932736      -1.88119378       0.47456655      -0.53643200
H       -1.38463875      -0.53794018       0.83204181      -1.37975268      -0.54623917       0.86513025
8
Properties=species:S:1:pos:R:3:uff:R:3 energy=-6228.06863184 AE=-33.010900336747 id=390 smile="OC1CO1" BS-DFT=-6232.9282401669725
O        1.34392183      -0.47985697      -0.45932421       1.38788947       0.03513310      -0.64325178
C        0.35103270       0.10468723       0.28350513       0.37229843       0.31324924       0.27392480
C       -1.02264518      -0.16695659      -0.08787862      -0.95124404      -0.23521079      -0.08440609
O       -0.42059721       1.10521973      -0.33305652      -0.62185719       1.11520475      -0.31594437
H        2.13573987       0.05888326      -0.40707855       1.88794646      -0.72490003      -0.24985695
H        0.61600318       0.32204450       1.31647833       0.62177296       0.63995663       1.30585622
H       -1.19672095      -0.76683128      -0.97516884      -1.02007072      -0.80484081      -1.03513052
H       -1.80673424      -0.17718988       0.66252327      -1.67673537      -0.33859209       0.74880867
8
Properties=species:S:1:pos:R:3:uff:R:3 energy=-5217.32607582 AE=-34.94647042634733 id=391 smile="C=C1CO1" BS-DFT=-5221.965617835365
C        1.41118522      -0.19460119       0.08042907       1.39863439      -0.17028694       0.10049171
C        0.11380855      -0.14979495      -0.11688611       0.10096924      -0.19337055      -0.15932688
C       -1.22416288       0.31518793       0.06488532      -1.18293041       0.26331713       0.02474940
O       -0.83420689      -0.75840172      -0.85106100      -1.08632787      -0.74833432      -0.88815508
H        2.03103355      -0.90000472      -0.45453001       2.06352366      -0.85528798      -0.40742905
H        1.86631902       0.48243062       0.78693982       1.79434664       0.53316617       0.82038514
H       -1.55827223       1.22165630      -0.42782715      -1.41383949       1.23721411      -0.45389421
H       -1.80570433      -0.01647228       0.91805006      -1.67437617      -0.06641761       0.96317897
9
Properties=species:S:1:pos:R:3:uff:R:3 energy=-4223.18786337169 AE=-39.84497992572324 id=392 smile="[CH2]C#CC" BS-DFT=-4227.4401833149805
C        2.16821888      -0.19938566       0.25416677       2.22481331      -0.49006937       0.26776165
C        0.84735891      -0.07315153      -0.06097119       0.82034256      -0.25497887      -0.06749005
C       -0.33533299       0.04283540      -0.34314440      -0.33699298      -0.06135738      -0.34374990
C       -1.73679210       0.16144221      -0.67780412      -1.74155204       0.17376493      -0.67902371
H        2.49087871      -0.25055359       1.28543262       2.45158523      -0.03334109       1.25307977
H        2.92165877      -0.25103854      -0.52036042       2.87216555      -0.03373190      -0.50913513
H       -1.87442304       0.70648824      -1.61403953      -1.80452421       0.75899564      -1.61946102
H       -2.28665212       0.68766281       0.10528045      -2.22816462       0.73975267       0.14179864
H       -2.19491502      -0.82429935      -0.79857716      -2.25767280      -0.79903462      -0.81379722
11
Properties=species:S:1:pos:R:3:uff:R:3 energy=-5266.81793819122 AE=-43.514120311826446 id=393 smile="[CH2]CCO" BS-DFT=-5271.309824877161
C        1.41377013      -0.44520381      -0.15114542       1.39627026      -0.58943760       0.04247218
C        0.18655896       0.37697277      -0.10470148       0.18639497       0.33546375      -0.00907585
C       -1.08329586      -0.46775286      -0.10780382      -1.09997883      -0.48497719      -0.10869697
O        0.26605520       1.20137386       1.04683597       0.16313806       1.11897429       1.15410170
H        1.49766627      -1.25795975      -0.85839127       1.46361458      -1.19574109      -0.88614259
H        2.26887237      -0.16503618       0.44600571       2.32824201       0.00473076       0.15255188
H        0.16186826       1.02063481      -1.00435540       0.27905627       0.98713485      -0.90891126
H       -1.10773901      -1.11404705       0.76992159      -1.20527682      -1.14953214       0.77573844
H       -1.97121933       0.16908777      -0.09891758      -1.97810963       0.19362925      -0.15249883
H       -1.13032808      -1.09068742      -1.00272749      -1.09118464      -1.10487745      -1.03070544
H       -0.50220889       1.77261785       1.06527919      -0.44216623       1.88463257       0.97116673
7
Properties=species:S:1:pos:R:3:uff:R:3 energy=-4187.50110009123 AE=-31.441024969089995 id=394 smile="[C]1=CC=C1" BS-DFT=-4191.755311577422
C        0.07952139      -1.07788458      -0.38956738       0.20277953      -1.26153853       0.07248773
C        1.08149359      -0.18465866       0.10022259       1.02060068      -0.22970818      -0.06413766
C       -0.05905888       0.66088096       0.11678353      -0.12060062       0.67800388      -0.03804452
C       -0.98928123      -0.40004327       0.27534173      -0.93845016      -0.35382145       0.09858278
H        2.14671874      -0.07360420      -0.00165760       2.09172062      -0.10947683      -0.15677692
H       -0.20182188       1.58360900      -0.44688596      -0.24643199       1.75052913      -0.10333264
H       -2.05757174      -0.50829924       0.34576309      -2.00961806      -0.47398802       0.19122123
10
Properties=species:S:1:pos:R:3:uff:R:3 energy=-4237.7921786222 AE=-40.807891014319466 id=395 smile="[CH]=CC[CH2]" BS-DFT=-4242.034855588775
C       -1.68906702      -0.29603355       1.09411403      -1.94087430      -0.57058194       0.67905354
C       -0.94520030       0.09144660       0.10183773      -0.93174031       0.15745056       0.20298689
C        0.39584415      -0.52577084      -0.27424120       0.41588271      -0.46819856      -0.00428718
C        1.51382192       0.43562613      -0.13359584       1.40626326       0.55024783      -0.55052128
H       -2.63695544      -0.06165192       1.54934003      -2.91833518      -0.12460788       0.83142488
H       -1.26496874       0.92898533      -0.52409225      -1.09852681       1.20566653      -0.03183813
H        0.31710460      -0.86634036      -1.31337379       0.32499730      -1.30546294      -0.72925937
H        0.55921631      -1.40697772       0.34526676       0.79629620      -0.86809949       0.96068793
H        1.61020737       1.27109514      -0.81496600       1.56860890       1.36671708       0.18542382
H        2.13999713       0.42962120       0.74742052       2.37742824       0.05686882      -0.76596110
11
Properties=species:S:1:pos:R:3:uff:R:3 energy=-5266.60691990644 AE=-43.303102027047316 id=396 smile="[CH2]OCC" BS-DFT=-5271.166075562774
C        2.02093372      -0.27176098       0.25980278       1.98754105      -0.20847292       0.01084713
O        0.81021403      -0.00422307       0.77546567       0.82780953       0.23865879       0.65852904
C       -0.27414174      -0.13346019      -0.12759967      -0.27039196      -0.19086806      -0.10862370
C       -1.54154244       0.27554145       0.57536891      -1.55735027       0.27255213       0.55708479
H        2.16035830      -0.19814660      -0.81307696       2.61883603       0.66257333      -0.26174234
H        2.83872793      -0.13115293       0.94942668       2.55649292      -0.87716687       0.68959721
H       -0.33024330      -1.17230417      -0.47165988      -0.29441965      -1.30364411      -0.17719846
H       -0.08749113       0.49988115      -1.00351816      -0.23170625       0.24527767      -1.13421141
H       -1.72187289      -0.35590899       1.44571173      -1.63393710      -0.15824668       1.57802311
H       -1.48307115       1.31191981       0.90911817      -1.57161508       1.38101027       0.62698158
H       -2.39187135       0.17961453      -0.10087845      -2.43125922      -0.06167354      -0.04112614
9
Properties=species:S:1:pos:R:3:uff:R:3 energy=-5232.66419319575 AE=-36.64318364018345 id=397 smile="[CH]=CCO" BS-DFT=-5237.193785539338
C        1.60761546       0.86192587       0.48668363       1.41060128       0.59436019       0.89779682
C        0.78598702      -0.01189033      -0.02165738       0.81890362       0.09576201      -0.18760574
C       -0.68016219       0.20472379      -0.22284302      -0.67079615       0.13072716      -0.33048654
O       -1.36877379      -0.90844961       0.31289322      -1.25995067      -0.65705170       0.66603508
H        2.65998971       0.94784616       0.70356983       2.49119050       0.57373970       0.99458021
H        1.15972166      -0.98685123      -0.34772880       1.42520124      -0.32716603      -0.98326362
H       -0.87805658       0.29749680      -1.29963537      -0.94788287      -0.26474418      -1.33267373
H       -0.98328301       1.13974093       0.25870440      -1.02721511       1.18202952      -0.24896951
H       -2.30303827      -0.80782291       0.13001348      -2.24005183      -0.59093721       0.52458702
8
Properties=species:S:1:pos:R:3:uff:R:3 energy=-4203.35432375578 AE=-33.652844471726894 id=398 smile="[CH]CC#C" BS-DFT=-4207.783095618567
C       -1.06695204       1.33715103      -0.11886035      -0.99248328       1.30956638      -0.13005386
C       -0.57982466      -0.04340748      -0.23119707      -0.64155548      -0.16224753      -0.22824275
C        0.84563531      -0.26719102      -0.40395667       0.80444144      -0.30937171      -0.40059333
C        2.01596983      -0.47787186      -0.54685666       1.99544061      -0.43259036      -0.54263040
H       -2.16270803       1.21865188       0.00035918      -2.08832975       1.43164633       0.00097705
H       -1.15255694      -0.52526378      -1.04551759      -1.16275408      -0.61287980      -1.09850484
H       -0.95666363      -0.59062479       0.65322972      -0.95555852      -0.68346726       0.70009210
H        3.05710017      -0.65144399      -0.67345177       3.04079905      -0.54065606      -0.66729519
4
Properties=species:S:1:pos:R:3:uff:R:3 energy=-4133.15287638263 AE=-18.017013746230077 id=399 smile="[C]#CC#[C]" BS-DFT=-4139.284122107193
C       -1.95261678      -0.30312299      -0.01968779      -1.91127639      -0.30292723      -0.01927095
C       -0.64461958      -0.29692905      -0.00649951      -0.70596521      -0.29721956      -0.00711807
C        0.64461958      -0.29082396       0.00649952       0.70596521      -0.29053344       0.00711809
C        1.95261677      -0.28462998       0.01968777       1.91127639      -0.28482575       0.01927094
9
Properties=species:S:1:pos:R:3:uff:R:3 energy=-5232.60229605443 AE=-36.58128649886294 id=400 smile="C=[C]OC" BS-DFT=-5237.215046188443
C        1.87012082      -0.68426533       0.27312982       1.89166791      -0.70118609       0.27504021
C        0.58469469      -0.44269794       0.15687895       0.57214402      -0.68116958       0.15500226
O       -0.11442047       0.66528876       0.09774518      -0.11189543       0.52921029       0.09766077
C       -1.52445970       0.52313784      -0.03094284      -1.52476274       0.55930409      -0.03083340
H        2.58964216       0.12817134       0.34240970       2.45451164       0.22183141       0.33003549
H        2.23190251      -1.70107137       0.30177317       2.41259658      -1.64776278       0.31860747
H       -1.92883909       1.53123462      -0.06373014      -1.86662280       1.61432332      -0.05765799
H       -1.93509004      -0.01339478       0.82569628      -1.99613246       0.04904300       0.83590241
H       -1.77355088      -0.00640315      -0.95173088      -1.83150672       0.05640635      -0.97252800
8
Properties=species:S:1:pos:R:3:uff:R:3 energy=-5217.24444853 AE=-34.86484313634719 id=401 smile="CC#CO" BS-DFT=-5221.778547190847
C       -1.40191325      -0.08482856       0.12268599      -1.45002370      -0.08653408       0.12153150
C        0.05087375      -0.08450315       0.13362497       0.01303977      -0.09795809       0.12651478
C        1.24824875      -0.07649115       0.14653613       1.21849980      -0.10728670       0.13066305
O        2.55423697      -0.14774472       0.12033051       2.58385496      -0.11794840       0.13531330
H       -1.80328907      -0.93516395       0.67740152      -1.82888465      -0.96062598       0.69015133
H       -1.79339898       0.82442627       0.58289050      -1.81441801       0.84838759       0.59485961
H       -1.79176360      -0.13399283      -0.89588272      -1.81696802      -0.13867952      -0.92418997
H        2.93700542       0.63829809       0.51887624       3.09489986       0.66064518       0.53161958
11
Properties=species:S:1:pos:R:3:uff:R:3 energy=-4256.43116713233 AE=-45.805475362537436 id=402 smile="[CH]1CCC1" BS-DFT=-4260.55720009768
C       -0.11693911       1.12640426       0.16826610      -0.05956515       1.16108243       0.42457643
C       -1.06894793      -0.01826991       0.27612071      -1.02030576      -0.01741276       0.37751662
C        0.09868494      -0.95197056      -0.14279830       0.08210504      -0.90111264      -0.18174022
C        1.04226450       0.27747561      -0.23646054       1.04614049       0.27205660      -0.12418231
H       -0.22785819       2.19075007       0.32546056      -0.34979861       1.92580134      -0.32963899
H       -1.47806369      -0.20653243       1.27558949      -1.34075779      -0.32843020       1.39507031
H       -1.91938206       0.00083216      -0.41532896      -1.85753437       0.13429582      -0.33886985
H        0.38436077      -1.68377300       0.61162688       0.36555154      -1.72324708       0.51139340
H       -0.05731099      -1.47345715      -1.08620358      -0.12410367      -1.23333918      -1.22277985
H        1.89063418       0.26536154       0.45771667       1.85879390       0.11976567       0.61827210
H        1.45255761       0.47317940      -1.23398902       1.39947438       0.59053999      -1.12961766
7
Properties=species:S:1:pos:R:3:uff:R:3 energy=-6210.88353928127 AE=-29.467211939930166 id=403 smile="[CH2]OC=O" BS-DFT=-6215.869559579127
C       -1.19480276      -0.08033194      -0.03361226      -1.18244061       0.23433867       0.05972631
O        0.00069246      -0.72728587      -0.21440563      -0.04375972      -0.58078145      -0.17311447
C        1.14391387      -0.04406781      -0.00380693       1.25369897      -0.09347909      -0.01722846
O        1.22164168       1.09372789       0.33317197       1.46211815       1.09736775       0.33872991
H       -1.59054055      -0.03692699       0.96972591      -1.79883954      -0.21274964       0.86661605
H       -1.57086053       0.51020843      -0.85523482      -1.78419208       0.30371831      -0.86978331
H        1.98995583      -0.71532370      -0.19583823       2.09341482      -0.74841456      -0.20494603
6
Properties=species:S:1:pos:R:3:uff:R:3 energy=-5184.0744242 AE=-28.97762713017346 id=404 smile="C#CC=O" BS-DFT=-5188.796402467744
C        1.45076514      -0.12499515       0.09201050       1.46152514      -0.11255220       0.08880790
C        0.32104669       0.00253504      -0.29318909       0.31381347      -0.04201530      -0.27298336
C       -1.05210534       0.09264353      -0.72876242      -1.05270016       0.04133659      -0.70342929
O       -1.50525671       1.02954801      -1.32908536      -1.45506198       1.05646615      -1.32814601
H        2.45774190      -0.21693130       0.42442755       2.46916667      -0.17445785       0.40643368
H       -1.67219169      -0.78280015      -0.46539384      -1.73674314      -0.76877740      -0.49067558
6
Properties=species:S:1:pos:R:3:uff:R:3 energy=-4168.8504645373 AE=-26.431793577073222 id=405 smile="[C]C1=[C]C1" BS-DFT=-4173.420807025994
C        1.65302392      -0.51487281       0.48369962       2.09248120      -0.38193276       0.43460202
C        0.94194263       0.35229605      -0.15010136       0.74701372       0.09016476       0.00557654
C       -0.06267863       1.09529934      -0.72879671      -0.09354283       1.04233024      -0.69644425
C       -0.58148330      -0.07171313      -0.00330316      -0.64490385      -0.05311987      -0.02113793
H       -0.90822379      -0.93820161      -0.56941914      -0.97968864      -0.88533320      -0.67393057
H       -1.04258083       0.07719216       0.96792075      -1.12135959       0.18789084       0.95133418
9
Properties=species:S:1:pos:R:3:uff:R:3 energy=-6243.65306216051 AE=-34.953926495343694 id=406 smile="CO[CH]O" BS-DFT=-6248.516357706264
C       -1.30641530      -0.06957147      -0.04032499      -1.26067963      -0.09947572      -0.00298669
O        0.00945869      -0.56079153      -0.16159911      -0.09602889      -0.36939594      -0.74102754
C        0.96724159       0.35885518       0.13150843       0.93356311       0.40182565      -0.18393919
O        2.21618429      -0.15072664       0.06745040       2.00437305      -0.42468275       0.15565324
H       -1.51527702       0.24403207       0.98585022      -1.13881135      -0.39510030       1.06404473
H       -1.47348930       0.77772762      -0.71374089      -1.54648217       0.97436806      -0.07984511
H       -1.97491101      -0.88074917      -0.31836790      -2.09350453      -0.69929959      -0.42420954
H        0.88452744       1.32996142      -0.35867859       1.27143671       1.15755731      -0.92347114
H        2.19268067      -1.04873749       0.40790244       1.92613370      -0.54579674       1.13578124
10
Properties=species:S:1:pos:R:3:uff:R:3 energy=-4238.33210891872 AE=-41.34782131084012 id=407 smile="[C]=CCC" BS-DFT=-4242.660036320356
C        0.49368014       1.74039230       0.53628818       0.49685306       1.75139096       0.53922796
C        0.15453414       0.54479552       0.16787073       0.14787282       0.52124681       0.16048429
C        1.20703034      -0.55106547       0.12256778       1.19187933      -0.55794881       0.11761831
C       -1.28952154       0.26024951      -0.21218807      -1.28052022       0.24549226      -0.21381911
H        0.73608988      -1.47663807      -0.20662640       0.75992335      -1.52519028      -0.21395277
H        1.64832932      -0.72703135       1.10247362       1.62949904      -0.69800822       1.12878950
H        2.00746494      -0.31268250      -0.57629739       1.99815918      -0.27305227      -0.59114244
H       -1.60933348       0.86294212      -1.06095918      -1.57552437       0.88826710      -1.07021157
H       -1.96934940       0.44821660       0.61752963      -1.94418512       0.46330961       0.64971982
H       -1.37892434      -0.78917867      -0.49065889      -1.42395707      -0.81550716      -0.50671398
4
Properties=species:S:1:pos:R:3:uff:R:3 energy=-6157.73607380594 AE=-17.24395895033922 id=408 smile="[C]1O[C]O1" BS-DFT=-6162.832750308828
C       -0.77866543      -0.54746445      -0.13178656      -0.76427672      -0.53734126      -0.12928610
O       -0.55484289       0.80993985      -0.08632599      -0.57775822       0.84340775      -0.08996034
C        0.77868674       0.54746525       0.13165724       0.76427672       0.53734126       0.12928608
O        0.55482158      -0.80994065       0.08645529       0.57775822      -0.84340774       0.08996036
9
Properties=species:S:1:pos:R:3:uff:R:3 energy=-4220.48128079914 AE=-37.13839735317379 id=409 smile="[C]C1CC1" BS-DFT=-4224.7135579103
C        1.79733617      -0.03824885      -0.77300428       1.86310641      -0.04263652      -0.83997547
C        0.85036286       0.03583169       0.25157621       0.82143298       0.03622166       0.26311228
C       -0.47167854      -0.73836897      -0.03290389      -0.43528607      -0.77097207      -0.01242128
C       -0.49525607       0.70609540      -0.15831494      -0.45992249       0.74282493      -0.14390531
H        1.11352622       0.13155804       1.30502405       1.11887331       0.13359767       1.32848803
H       -0.88843588      -1.20390991       0.84987371      -0.94670742      -1.15184069       0.89681139
H       -0.46790461      -1.34123625      -0.92928614      -0.46816595      -1.30809820      -0.98509819
H       -0.50851146       1.14529606      -1.14517302      -0.50740406       1.10290667      -1.19451113
H       -0.92943870       1.30298280       0.63220828      -0.98592672       1.25799654       0.68749970
5
Properties=species:S:1:pos:R:3:uff:R:3 energy=-6175.37393498586 AE=-21.240415968346497 id=410 smile="OC1=[C]O1" BS-DFT=-6180.507589515989
O        1.04729826      -0.39071640      -0.04289135       1.15198322      -0.38675310      -0.04656335
C       -0.23578211      -0.17295005       0.00596098      -0.21323164      -0.14148682       0.00560192
C       -1.46213751      -0.80255711       0.04078453      -1.48554282      -0.60604691       0.04440318
O       -0.86564852       0.91178740       0.04379140      -1.25824586       0.74792369       0.05546723
H        1.51626988       0.45443615      -0.04764557       1.80503711       0.38636314      -0.05890898
6
Properties=species:S:1:pos:R:3:uff:R:3 energy=-5179.99625609335 AE=-24.899459023523377 id=411 smile="[C]1C[C]O1" BS-DFT=-5184.812172644819
C        0.65659927      -0.05733204      -0.96225558       0.58864052      -0.22481074      -0.97372631
C       -0.51919009       0.14219272      -0.02988384      -0.52977146       0.02535104      -0.00648253
C        0.65165035       0.31890795       0.91323622       0.58346666       0.16872216       0.98806871
O        1.42511546      -0.44803811       0.09363450       1.57034360      -0.07514534       0.01921545
H       -1.28767496       0.89273569      -0.18247451      -1.05964015       0.98125455      -0.19963253
H       -0.92650002      -0.84846620       0.16774321      -1.15303916      -0.87537167       0.17255721
9
Properties=species:S:1:pos:R:3:uff:R:3 energy=-4223.13661594566 AE=-39.79373249969376 id=412 smile="[CH2]C=C=C" BS-DFT=-4227.430626020414
C       -1.71257664       0.32850164       0.03598045      -1.58382780       0.62625494       0.19628550
C       -0.61100346      -0.44125576       0.38159505      -0.59921505      -0.47285080       0.01027229
C        0.66063629      -0.18645519       0.02993428       0.67196899      -0.20089349      -0.07743624
C        1.88695731       0.05034296      -0.31119508       1.94299938       0.07055682      -0.16517696
H       -1.60487259       1.22009107      -0.56539286      -2.29765846       0.63580620      -0.65342126
H       -2.70224002       0.04724049       0.36461022      -2.13887308       0.47366505       1.14512061
H       -0.77283435      -1.32893907       0.98905780      -0.93625845      -1.49905707      -0.05248575
H        2.54404825       0.66037599       0.30420297       2.28233917       1.09543269      -0.10280952
H        2.31188523      -0.34990214      -1.22879281       2.65852530      -0.72891434      -0.30034866
8
Properties=species:S:1:pos:R:3:uff:R:3 energy=-6227.69298891 AE=-32.63525740674686 id=413 smile="C1OCO1" BS-DFT=-6232.5435950141355
C        0.89074108       0.17339486      -0.07434031       0.86485745       0.16835730      -0.06400706
O        0.40622598      -0.61517475       0.99893643       0.40608765      -0.61496506       0.99869315
C       -0.89074108      -0.17339486       0.63668898      -0.86485749      -0.16835724       0.62635569
O       -0.40622598       0.61517474      -0.43658777      -0.40608768       0.61496503      -0.43634439
H        1.54440316       0.98986281       0.25548584       1.50758531       1.00566605       0.28986785
H        1.37468110      -0.42162175      -0.85820009       1.33220185      -0.45285968      -0.86093317
H       -1.54440317      -0.98986281       0.30686284      -1.50758525      -1.00566616       0.27248087
H       -1.37468109       0.42162175       1.42054876      -1.33220185       0.45285975       1.42328178
7
Properties=species:S:1:pos:R:3:uff:R:3 energy=-8244.68886849859 AE=-32.987418162876565 id=414 smile="[C]1C=[C]O[C]O1" BS-DFT=-8252.067023434827
C       -0.20595341      -1.18539249      -0.03873024      -0.15446678      -1.24232980       0.19657526
C       -1.04715912      -0.09063915      -0.08910402      -1.03298587      -0.04870503      -0.06470957
C       -0.40860100       1.13225872      -0.01515786      -0.46319629       1.15298456      -0.10206967
O        0.90470328       1.18007512       0.09652926       0.92083643       1.24884095       0.07129501
C        1.77759237       0.15385153       0.15296091       1.67937681       0.07987493       0.38981401
O        1.09587427      -1.00699158       0.07428581       1.15137910      -1.03084437      -0.29884358
H       -2.11645638      -0.18316215      -0.18078385      -2.10094339      -0.15982122      -0.19206146
7
Properties=species:S:1:pos:R:3:uff:R:3 energy=-8246.83397784568 AE=-35.13252750996617 id=415 smile="O=C1[C]CO=[C]1" BS-DFT=-8254.062815275398
O       -2.63779357      -0.01539867      -0.19743495      -2.73668686       0.23104517      -0.04861959
C       -1.48554133       0.09225106       0.01124443      -1.48603659       0.10624736       0.00940041
C       -0.25406212       0.70000725      -0.55723091      -0.36059046       0.45182211      -0.79163780
C        0.61709471      -0.12016414       0.14275247       0.57311248      -0.12767088       0.15792920
O        1.88183825      -0.40337057       0.17068218       1.95245378      -0.27070207       0.23196525
C       -0.44696490      -0.25272339       1.01443728      -0.48415823      -0.47449881       0.95178871
H        2.32542895      -0.00060154      -0.58445052       2.54190588       0.08375712      -0.51082617
8
Properties=species:S:1:pos:R:3:uff:R:3 energy=-8261.19499272369 AE=-35.85213822606238 id=416 smile="[C]C1=[C]OC1O" BS-DFT=-8268.511920869816
C       -1.88713677       1.37630833       0.18537604      -1.89818023       1.45939905       0.27944138
C       -1.09698506       0.36267786       0.09610360      -1.06294101       0.25300961       0.03911180
C       -1.30975101      -1.10218932      -0.36709722      -1.26718527      -1.01370231      -0.44458025
O       -0.02454000      -1.37964554      -0.31642074       0.10947689      -1.38297988      -0.27722166
C        0.34198399      -0.05446436       0.19736985       0.30020998      -0.11637277       0.21396666
O        1.19126137       0.62948075      -0.59809636       1.13939041       0.62962484      -0.62420032
H        0.68816837      -0.19413174       1.22307903       0.62352670      -0.11192024       1.28089952
H        2.09699911       0.36196402      -0.42031419       2.05570253       0.28294169      -0.46741714
9
Properties=species:S:1:pos:R:3:uff:R:3 energy=-7264.42888192763 AE=-38.122749377689615 id=417 smile="[C]C1C[C]O[C]1" BS-DFT=-7271.669377572174
C        1.05234175       1.38393736       0.01200805       0.83431539       1.78221278       0.00615764
C        0.26514565       0.24913674       0.00351837       0.42412573       0.32118219       0.00601106
C       -1.22159879       0.10900901      -0.02240700      -1.08147333       0.07281788      -0.01972037
C        1.20317649      -0.60986636       0.91570701       1.16168477      -0.49336456       1.02701185
O        2.23481655      -0.76563802       0.04378848       1.84761471      -1.22271332       0.03910093
C        1.23508010      -0.61864969      -0.86599824       1.19761390      -0.50325032      -0.97986390
H       -1.61508500       0.59237268      -0.91547721      -1.52251079       0.52513569      -0.93330281
H       -1.64670986       0.60105822       0.85121473      -1.55484940       0.53403610       0.87298956
H       -1.50716688      -0.94135995      -0.02235420      -1.30652097      -1.01605645      -0.01838396
6
Properties=species:S:1:pos:R:3:uff:R:3 energy=-7207.92712155071 AE=-25.00963687409694 id=418 smile="[O]OC1=C[C]1" BS-DFT=-7214.086260945218
O        2.01389318       0.69571382      -0.24952399       2.18624501       0.67822007      -0.26369545
O        1.45908510      -0.49557336      -0.08823651       1.52468922      -0.47284509      -0.09642078
C        0.12860194      -0.42935708       0.02792305       0.14220063      -0.46815675       0.03022805
C       -0.99977334       0.24156975       0.06957106      -1.11360833       0.24324541       0.07986903
C       -1.04039493      -1.17266642       0.20404152      -1.06630918      -1.14835512       0.20422884
H       -1.56141196       1.16031328       0.03622486      -1.67321736       1.16789148       0.04579031
7
Properties=species:S:1:pos:R:3:uff:R:3 energy=-7228.70914435324 AE=-32.150255514713535 id=419 smile="OC1=CO[C]1" BS-DFT=-7234.56644887445
O       -1.86061110       0.12722250       0.22972265      -1.92695667       0.16375387       0.21289811
C       -0.67003827      -0.37992515       0.47153151      -0.72782573      -0.47059168       0.50672366
C        0.66000988      -0.38118342       0.51151185       0.71540936      -0.47195830       0.55011006
O        1.86391680       0.12368785       0.34167178       1.93122286       0.16010036       0.32888260
C       -0.01997408      -1.51631327       0.95345584      -0.02081466      -1.58005997       0.97936578
H       -1.78546157       1.01495560      -0.12941648      -1.92366191       1.10121348      -0.16863947
H        1.81215834       1.01155589      -0.02124712       1.95262676       1.09754224      -0.05211072
8
Properties=species:S:1:pos:R:3:uff:R:3 energy=-8259.56919069555 AE=-34.226336197923956 id=420 smile="[C]OC=CO[C]" BS-DFT=-8266.730529788618
C       -2.84872305      -0.45864467      -0.11624046      -2.99574604      -0.47276914      -0.11368726
O       -1.63116204      -0.65095375      -0.41632746      -1.63023405      -0.67337867      -0.43657715
C       -0.62278350       0.12167768       0.17444334      -0.63706840       0.10059848       0.15695203
C        0.62277680      -0.12170633      -0.17447478       0.63706849      -0.10059930      -0.15695140
O        1.63112286       0.65095878       0.41633220       1.63023399       0.67337843       0.43657726
C        2.84869201       0.45867268       0.11628436       2.99574583       0.47277075       0.11368608
H       -0.95824636       0.86778924       0.88124626      -0.90002597       0.86854545       0.87589453
H        0.95832328      -0.86779364      -0.88126347       0.90002616      -0.86854602      -0.87589409
7
Properties=species:S:1:pos:R:3:uff:R:3 energy=-7223.17668289878 AE=-26.6177940602538 id=421 smile="[O]OC1=[C]C1" BS-DFT=-7229.796055996853
O        2.18508742       0.59059072      -0.70086278       2.30142272       0.63493499      -0.72647585
O        1.61498619      -0.52386561      -0.31320512       1.66725661      -0.47573991      -0.33294713
C        0.32324536      -0.48648585      -0.18366275       0.28696707      -0.47262106      -0.18376878
C       -0.77216719      -1.26759187       0.16371080      -0.94409994      -1.15403625       0.14922391
C       -0.87541506       0.24232859      -0.26629883      -0.94235832       0.18641080      -0.24268213
H       -1.33214690       0.46913839      -1.23423527      -1.28601335       0.36796883      -1.28173127
H       -1.14358984       0.97588564       0.49981017      -1.08317479       0.91308259       0.58363747
7
Properties=species:S:1:pos:R:3:uff:R:3 energy=-8241.52847481185 AE=-29.827024476137012 id=422 smile="[C]=COOC#[C]" BS-DFT=-8248.91714286389
C       -1.66499615      -1.30001879      -0.33291308      -1.63914189      -1.31124278      -0.32551435
C       -0.66042893      -0.43285335      -0.13807461      -0.64314513      -0.45733217      -0.13181711
O       -0.72754360       0.88855269      -0.24984769      -0.85476224       0.91323471      -0.28420009
O        0.58118733      -0.91652368       0.21441513       0.61275910      -0.94664832       0.22466193
C        1.53542610      -0.08391804       0.39899340       1.67489143      -0.10964491       0.43649564
C        2.54867964       0.66659438       0.60446486       2.61119775       0.62658341       0.62335031
H       -1.61232439       1.17816681      -0.49703803      -1.76179903       1.28505006      -0.54297634
8
Properties=species:S:1:pos:R:3:uff:R:3 energy=-7251.64880255928 AE=-38.98407417125327 id=423 smile="[C]1C=[C]C=[C]O1" BS-DFT=-7258.900492791868
C       -1.16608127       1.04861027       0.18345365      -1.23091271       1.10025257       0.01831745
C       -1.23926871      -0.38789897       0.24708037      -1.20722248      -0.38489816       0.26243400
C       -0.01837437      -0.88922666       0.11128590      -0.07049567      -1.07595731       0.16426180
C        1.22177270      -0.45077174      -0.06249871       1.20633195      -0.39043597      -0.07960115
C        1.20860379       0.98804800      -0.11525252       1.24926631       0.94035640      -0.08268161
O        0.03140901       1.52295107       0.01372715       0.07569220       1.68395483       0.09760108
H       -2.19578432      -0.85999311       0.38617811      -2.13682333      -0.91024013       0.43256080
H        2.15772316      -0.97171886      -0.16142468       2.11416373      -0.96303224      -0.21034310
6
Properties=species:S:1:pos:R:3:uff:R:3 energy=-7207.49420063513 AE=-24.576715958517525 id=424 smile="[CH]OC1=[C]O1" BS-DFT=-7213.813921440788
C       -1.34704397       0.50583354       0.00458469      -1.64649814       0.27601891      -0.22676447
O       -0.46334822      -0.48499121       0.03391059      -0.57467325      -0.64918755      -0.22685959
C        0.78102112      -0.18246681      -0.39390553       0.72523949      -0.20927486      -0.43817391
C        2.01697493      -0.71939541      -0.58801149       2.04779004      -0.48006369      -0.55602631
O        1.26152805       0.89011255      -0.82204748       1.60793557       0.81469083      -0.67968189
H       -2.24913190      -0.00909266       0.39442273      -2.15979371       0.24781637       0.75645967
8
Properties=species:S:1:pos:R:3:uff:R:3 energy=-8265.08630144 AE=-39.74344694237334 id=425 smile="C=C1C=OC1=O" BS-DFT=-8272.43213230014
C        1.44312144      -0.01977055      -0.21865611       1.46371714      -0.02011099      -0.22157894
C        0.12549119      -0.00171276      -0.01911376       0.15521783      -0.00213276      -0.02349715
C       -1.08634680       0.73331189       0.38369893      -1.05225481       0.71282640       0.37239484
O       -1.54891943       1.76225976       0.76574426      -1.61286976       1.76418199       0.77572647
C       -1.17053912      -0.70233509      -0.04198630      -1.13407488      -0.68278697      -0.04142621
O       -1.75294584      -1.71689872      -0.26587488      -1.81696289      -1.71705722      -0.25651504
H        1.94296551      -0.91661824      -0.56556810       1.94606423      -0.92380569      -0.56833232
H        2.04717305       0.86176370      -0.03824402       2.05116313       0.86888523      -0.03677165
7
Properties=species:S:1:pos:R:3:uff:R:3 energy=-7226.93075182 AE=-30.371862981473896 id=426 smile="C#CC1OO1" BS-DFT=-7233.1666079894085
C        1.78442822      -0.12534888      -0.05135797       1.79220995      -0.09003194      -0.05104883
C        0.58833760      -0.09384611      -0.01772220       0.58847066      -0.14752438      -0.01851962
C       -0.85156716      -0.13542098       0.02159641      -0.87256683      -0.21895253       0.02093594
O       -1.56201270       0.82141370      -0.67858625      -1.46971457       0.83960580      -0.61947896
O       -1.52132455       0.79954095       0.78827314      -1.43243598       0.81956271       0.72470814
H        2.84808972      -0.13204753      -0.08095497       2.84892655      -0.03947709      -0.07960164
H       -1.28595112      -1.13429115       0.01875183      -1.45488978      -1.16318256       0.02300497
8
Properties=species:S:1:pos:R:3:uff:R:3 energy=-8259.7954946045 AE=-34.45264010687242 id=427 smile="[C]=C=C=COO" BS-DFT=-8267.298417491533
C        3.57020696       0.02797296      -0.68135415       3.56733203      -0.17806620      -0.67720595
C        2.32137994       0.09811748      -0.38303246       2.31993307       0.03197170      -0.36701722
C        1.07444983       0.16596161      -0.09890335       1.09240630       0.23859901      -0.06180232
C       -0.17871967       0.24530930       0.27874783      -0.15512375       0.44869320       0.24843576
O       -1.04296210      -0.76621788       0.04336838      -1.11675437      -0.50399682      -0.06598273
O       -2.30982362      -0.16877434      -0.26976055      -2.40123816      -0.29664472       0.24899230
H       -0.54502568       1.10548179       0.82975295      -0.43627002       1.36561925       0.75020805
H       -2.88950568      -0.70785092       0.28118134      -2.87028509      -1.10617543      -0.07562790
9
Properties=species:S:1:pos:R:3:uff:R:3 energy=-8277.78405215217 AE=-38.79979349262976 id=428 smile="[C]1C[C]O[CH]O1" BS-DFT=-8285.135063880773
C       -0.56667250       1.10823484       0.61021699      -0.54680805       1.15059708       0.38242306
C       -1.16075664      -0.15263479       0.11354843      -1.22222361      -0.19339255       0.11382540
C       -0.21536401      -1.29233508       0.44908325      -0.17013626      -1.28207060       0.32005667
O        1.03505275      -0.98901708       0.13310780       0.98603861      -1.00242847      -0.43324592
C        1.28596932       0.20019101      -0.46224199       1.48241835       0.22729288       0.03965808
O        0.62281309       1.24607095       0.04699122       0.63394105       1.27153109      -0.37494831
H       -1.13450843      -0.13677268      -0.99502978      -1.59911907      -0.22498177      -0.93032412
H       -2.16384970      -0.34977531       0.47071515      -2.06460321      -0.34193024       0.82001085
H        2.29731613       0.36603814      -0.79697610       2.50049220       0.39538257      -0.36804075
6
Properties=species:S:1:pos:R:3:uff:R:3 energy=-8223.57828828336 AE=-25.51824210955965 id=429 smile="[C]=C1[C]=C1O[O]" BS-DFT=-8231.279965527989
C       -1.55731963      -1.26466462      -0.35153782      -1.86842400      -1.13523264      -0.35640212
C       -1.02819710      -0.07649828      -0.10234565      -1.09306885      -0.09141229      -0.11053740
C       -0.87930044       1.39099413       0.16160566      -0.92057570       1.29641621       0.14182955
C        0.18427183       0.56375820       0.11243677       0.19158450       0.48055868       0.09883410
O        1.47503370       0.32401259       0.18348402       1.56843841       0.32879160       0.19241360
O        1.80551163      -0.93760201      -0.00364297       2.12204565      -0.87912157       0.03386227
5
Properties=species:S:1:pos:R:3:uff:R:3 energy=-7192.65527807185 AE=-23.37919755715029 id=430 smile="[C]#CC[O]=O" BS-DFT=-7199.129044709422
C        2.09462253      -0.11913279       0.00731500       2.08754414      -0.10904347       0.00776498
C        0.89531209      -0.05127007       0.00305493       0.88439932      -0.03297701       0.00353149
C       -0.53982516       0.03077663      -0.00193321      -0.54806161       0.05716370      -0.00151658
O       -1.28368400      -0.96841511      -0.02265524      -1.31609055      -1.09882879      -0.02625471
O       -1.16642546       1.10804135       0.01421852      -1.10779130       1.18368557       0.01647482
7
Properties=species:S:1:pos:R:3:uff:R:3 energy=-7226.07072393906 AE=-29.511835100533972 id=431 smile="[CH]OC#CO" BS-DFT=-7232.124772769642
C        1.96837551       0.69003528       0.46087527       2.05330903       0.67867280       0.48451775
O        1.28805614      -0.41310748       0.21391548       1.33092869      -0.51044637       0.22207312
C        0.02116754      -0.31541722      -0.14626912       0.01922721      -0.44590573      -0.15274923
C       -1.12234823      -0.32658258      -0.47594001      -1.13878682      -0.39005006      -0.48370669
O       -2.37103367      -0.39094425      -0.83832293      -2.45023946      -0.32679344      -0.85851693
H        2.96031568       0.26300178       0.72662869       3.09375380       0.42325070       0.77248524
H       -2.74453298       0.49301447      -0.90586290      -2.90819244       0.57127211      -0.94907880
9
Properties=species:S:1:pos:R:3:uff:R:3 energy=-8277.28659064122 AE=-38.302331981680254 id=432 smile="CC1=CO[O][C]1" BS-DFT=-8284.471807060498
C       -1.35456670       0.18398463       0.21894123      -1.42003536       0.15465771       0.23812724
C       -0.06380241      -0.47691831       0.02349777      -0.12629890      -0.55331272       0.05546430
C        1.22965089      -0.49836066      -0.22918411       1.28874030      -0.53022558      -0.23145401
O        2.39255479       0.11065195      -0.51432070       2.44765132       0.16855569      -0.54072225
O        2.26396469       1.42246892      -0.61080556       2.41092854       1.49903548      -0.67870734
C        0.62569147      -1.72558958       0.00390576       0.62537979      -1.73185209       0.03315925
[truncated: 14,136,717 more chars]
